# Supplementary material for: Introducing SpectraFit: An Open-Source Tool for Interactive Spectral Analysis
Source: ACS Omega. 2024 May 20;9(22):23252–65. doi: 10.1021/acsomega.3c09262 (PMC11155667; doi:10.1021/acsomega.3c09262)
Supplement: Supplementary file 2 — ao3c09262_si_002.zip [file ao3c09262_si_002.zip]

Archive with 7 entries (7 files):
- 2Fe2C_XAS_HERFD.lock
- __MACOSX/._2Fe2C_XAS_HERFD.lock
- input.json
- __MACOSX/._input.json
- xas_herfd.csv
- __MACOSX/._xas_herfd.csv
- spectrafit_example.ipynb
