# Supplementary material for: Introducing SpectraFit: An Open-Source Tool for Interactive Spectral Analysis
Source: ACS Omega. 2024 May 20;9(22):23252–65. doi: 10.1021/acsomega.3c09262 (PMC11155667; doi:10.1021/acsomega.3c09262)
Supplement: Supplementary file 2 — ao3c09262_si_002.zip [file ao3c09262_si_002.zip › 2Fe2C_XAS_HERFD.lock]

[input.description]
project_name = "FittingProject"
project_details = "Fitting Project via SpectraFit v1.0.0.post1"
keywords = [
    "spectra",
]
authors = [
    "Anselm W. Hahn",
    "Joseph Zsmobor-Pindera",
]
references = [
    "https://doi.org/10.1021/acs.inorgchem.2c03693",
]
license = "BSD-3-Clause"
version = "1.0.0.post1"
host_info = "3a2f0b00b5bc6b00582d7b0dbcbe23f268be25427445d977aab6790afd2192bd"
timestamp = "2024-02-20 17:03:02"
id_ = "58db67c2-336d-41dd-8544-790ba5aa04bf"

[input.credits]
dtale = "dtale v3.10.0"
emcee = "emcee v3.1.4"
itables = "itables v1.6.3"
lmfit = "lmfit v1.2.2"
numdifftools = "numdifftools v0.9.41"
numpy = "numpy v1.25.2"
pandas = "pandas v2.2.0"
plotly = "plotly v5.18.0"
pydantic = "pydantic v2.5.3"
scipy = "scipy v1.12.0"
sklearn = "sklearn v1.4.0"
statsmodels = "statsmodels v0.14.1"

[[input.initial_model]]

[input.initial_model.gaussian.amplitude]
max = 5
min = 0.0
vary = true
value = 1

[input.initial_model.gaussian.center]
max = 7113
min = 7110
vary = true
value = 7112

[input.initial_model.gaussian.fwhmg]
max = 5.5
min = 0.1
vary = true
value = 1.5

[[input.initial_model]]

[input.initial_model.gaussian.amplitude]
max = 5
min = 0.0
vary = true
value = 1

[input.initial_model.gaussian.center]
max = 7114
min = 7110
vary = true
value = 7113.6

[input.initial_model.gaussian.fwhmg]
max = 5.5
min = 0.1
vary = true
value = 1.5

[[input.initial_model]]

[input.initial_model.gaussian.amplitude]
max = 5
min = 0.0
vary = true
value = 1

[input.initial_model.gaussian.center]
max = 7117
min = 7113
vary = true
value = 7115.6

[input.initial_model.gaussian.fwhmg]
max = 5.5
min = 0.1
vary = true
value = 1.5

[[input.initial_model]]

[input.initial_model.gaussian.amplitude]
max = 5
min = 0.0
vary = true
value = 1

[input.initial_model.gaussian.center]
max = 7119
min = 7115
vary = true
value = 7117.6

[input.initial_model.gaussian.fwhmg]
max = 5.5
min = 0.1
vary = true
value = 1.5

[[input.initial_model]]

[input.initial_model.gaussian.amplitude]
max = 5
min = 0.0
vary = true
value = 1

[input.initial_model.gaussian.center]
max = 7121
min = 7117
vary = true
value = 7119.6

[input.initial_model.gaussian.fwhmg]
max = 5.5
min = 0.1
vary = true
value = 1.5

[[input.initial_model]]

[input.initial_model.gaussian.amplitude]
max = 5
min = 0.0
vary = true
value = 1

[input.initial_model.gaussian.center]
max = 7125
min = 7120
vary = true
value = 7121.6

[input.initial_model.gaussian.fwhmg]
max = 5.5
min = 0.1
vary = true
value = 1.5

[[input.initial_model]]

[input.initial_model.gaussian.amplitude]
max = 5
min = 0.0
vary = true
value = 1

[input.initial_model.gaussian.center]
max = 7130
min = 7120
vary = true
value = 7123.6

[input.initial_model.gaussian.fwhmg]
max = 5.5
min = 0.1
vary = true
value = 1.5

[[input.initial_model]]

[input.initial_model.cgaussian.amplitude]
max = 1.3
min = 0.1
vary = true
value = 0.83

[input.initial_model.cgaussian.center]
max = 7135
min = 7123
vary = true
value = 7125

[input.initial_model.cgaussian.fwhmg]
max = 5
min = 0.1
vary = true
value = 0.8

[input.method]
global_fitting = false
confidence_interval = false

[input.method.configurations]
fitting_method = "leastsq"
function_evals = 3086
data_points = 146
variable_names = [
    "gaussian_amplitude_1",
    "gaussian_center_1",
    "gaussian_fwhmg_1",
    "gaussian_amplitude_2",
    "gaussian_center_2",
    "gaussian_fwhmg_2",
    "gaussian_amplitude_3",
    "gaussian_center_3",
    "gaussian_fwhmg_3",
    "gaussian_amplitude_4",
    "gaussian_center_4",
    "gaussian_fwhmg_4",
    "gaussian_amplitude_5",
    "gaussian_center_5",
    "gaussian_fwhmg_5",
    "gaussian_amplitude_6",
    "gaussian_center_6",
    "gaussian_fwhmg_6",
    "gaussian_amplitude_7",
    "gaussian_center_7",
    "gaussian_fwhmg_7",
    "cgaussian_amplitude_8",
    "cgaussian_center_8",
    "cgaussian_fwhmg_8",
]
variable_numbers = 24
degree_of_freedom = 122

[input.method.settings_solver_models.minimizer]
nan_policy = "propagate"
calc_covar = true

[input.method.settings_solver_models.optimizer]
method = "leastsq"

[input.pre_processing]
oversampling = false
smooth = 0
shift = 0.0
column = [
    "Energy",
    "2Fe_2C_norm",
]

[solver.goodness_of_fit]
chi_square = 0.0004945749431132787
reduced_chi_square = 4.05389297633835e-06
akaike_information = -1790.9310990698634
bayesian_information = -1719.3245401488634

[solver.regression_metrics]
index = [
    "explained_variance_score",
    "r2_score",
    "max_error",
    "mean_absolute_error",
    "mean_squared_error",
    "mean_squared_log_error",
    "median_absolute_error",
    "mean_absolute_percentage_error",
    "mean_poisson_deviance",
]
columns = [
    0,
]
data = [
    [
        0.9999627756169868,
    ],
    [
        0.9999620742820094,
    ],
    [
        0.0061089109821378385,
    ],
    [
        0.0014881998270650845,
    ],
    [
        3.3874996103649224e-06,
    ],
    [
        2.0750444338433045e-06,
    ],
    [
        0.0011809263694893555,
    ],
    [
        0.1933789269464336,
    ],
    [
        0.0024878951925492825,
    ],
]

[solver.descriptive_statistic]
index = [
    "count",
    "mean",
    "std",
    "min",
    "10%",
    "20%",
    "30%",
    "40%",
    "50%",
    "60%",
    "70%",
    "80%",
    "90%",
    "max",
]
columns = [
    "energy",
    "intensity",
    "residual",
    "fit",
    "gaussian_1",
    "gaussian_2",
    "gaussian_3",
    "gaussian_4",
    "gaussian_5",
    "gaussian_6",
    "gaussian_7",
    "cgaussian_8",
]
data = [
    [
        146.0,
        146.0,
        146.0,
        146.0,
        146.0,
        146.0,
        146.0,
        146.0,
        146.0,
        146.0,
        146.0,
        146.0,
    ],
    [
        7115.113061643836,
        0.2638755368384036,
        -0.00025028537359361535,
        0.26362525146481003,
        0.01264219765117667,
        0.012290435447254996,
        0.002429177083123239,
        0.0015397870407781893,
        0.09445137327024647,
        0.07124485112865309,
        0.04561721089108196,
        0.02341021895249538,
    ],
    [
        5.318635655001823,
        0.2998921847105533,
        0.0018296958461222809,
        0.3001079949420133,
        0.027598582974816332,
        0.02608267896218292,
        0.00646896986869411,
        0.004335156544289027,
        0.13389540012565235,
        0.1382793171034848,
        0.14145589918968635,
        0.11073948542814234,
    ],
    [
        7105.001,
        0.0003420575729908,
        -0.0061089109821378385,
        1.1336186438344609e-12,
        9.560731614629557e-129,
        5.389452315050287e-99,
        3.013054373674492e-175,
        6.247647965653425e-154,
        9.241452719134492e-13,
        2.0947338368354416e-13,
        1.1725284055562794e-22,
        0.0,
    ],
    [
        7108.8505000000005,
        0.00125217118545235,
        -0.002305020018679916,
        3.698683344009854e-06,
        4.6461358590008504e-43,
        3.130846386205865e-30,
        4.6515539349631167e-63,
        1.7164599170611725e-85,
        2.164129281250532e-07,
        1.4287592855134706e-08,
        1.638961987473396e-15,
        0.0,
    ],
    [
        7110.3,
        0.0058550861026303,
        -0.00160701040662381,
        0.0041168238830053645,
        3.4797774136895623e-22,
        1.1472152531826033e-15,
        1.1083930016004334e-36,
        1.0366910997637898e-64,
        5.276219532903552e-06,
        4.6215403897169283e-07,
        3.3711817912366967e-13,
        0.0,
    ],
    [
        7111.7505,
        0.0882177917853305,
        -0.001165897798997198,
        0.08843172357135094,
        1.8962819206674645e-15,
        1.037703412470967e-11,
        1.85402469604647e-24,
        2.0545838338291214e-47,
        9.632624032826689e-05,
        1.0319354224741614e-05,
        4.518687547971695e-11,
        0.0,
    ],
    [
        7113.2,
        0.1010924490133627,
        -0.0009125386843286398,
        0.10206447350113654,
        1.5833544724635469e-10,
        4.3364099526341996e-09,
        5.615000883777356e-18,
        1.7859526784558862e-32,
        0.0009419729307333293,
        0.00015488891876023282,
        3.706492723888412e-09,
        0.0,
    ],
    [
        7114.6505,
        0.1197755238311332,
        -0.0006494893501190202,
        0.12031237198699588,
        2.5830256960776735e-07,
        7.490433684281261e-07,
        2.6095302765329697e-13,
        1.2330311710281015e-20,
        0.007444855509716769,
        0.001595798238745302,
        1.96098888494551e-07,
        0.0,
    ],
    [
        7116.1,
        0.1424494696114925,
        6.786629958011048e-05,
        0.14506323929449128,
        2.5910572465389587e-05,
        4.95778814081601e-05,
        1.805042978837464e-09,
        7.007151323586064e-12,
        0.03373989519493349,
        0.009849177563067002,
        6.412648266341281e-06,
        6.275908188885285e-15,
    ],
    [
        7117.5495,
        0.36116356780236414,
        0.0005938595987997689,
        0.3618992560224803,
        0.0009457346480422112,
        0.0013317358534485483,
        2.9156943784123937e-06,
        2.7563472846724125e-07,
        0.1151154594097587,
        0.039503003436653125,
        0.00013379344451608925,
        6.181420904485957e-12,
    ],
    [
        7119.0,
        0.5402255688474742,
        0.0013790003754660107,
        0.5421461190327984,
        0.012362492706345497,
        0.013942578975727237,
        0.0004887905080572742,
        0.0001379906069204032,
        0.253814733110182,
        0.1100837704218615,
        0.0017458421535302055,
        2.4812560424959913e-09,
    ],
    [
        7122.25,
        0.7625273893928977,
        0.0025716480204421854,
        0.7609887063266914,
        0.059438010552832765,
        0.05788468619878265,
        0.009456124420709026,
        0.005255525596386427,
        0.343037236734496,
        0.25464523736719663,
        0.10576808228987183,
        0.00010019549257324315,
    ],
    [
        7129.501,
        1.0171776097522334,
        0.004059820949364301,
        1.016344417118387,
        0.10242956842899177,
        0.09505238208465872,
        0.027510309931726908,
        0.01924814591322162,
        0.37088094645100395,
        0.5912074676186051,
        0.6531962947469134,
        0.7891777678411733,
    ],
]

[solver.linear_correlation]
index = [
    "energy",
    "intensity",
    "residual",
    "fit",
    "gaussian_1",
    "gaussian_2",
    "gaussian_3",
    "gaussian_4",
    "gaussian_5",
    "gaussian_6",
    "gaussian_7",
    "cgaussian_8",
]
columns = [
    "energy",
    "intensity",
    "residual",
    "fit",
    "gaussian_1",
    "gaussian_2",
    "gaussian_3",
    "gaussian_4",
    "gaussian_5",
    "gaussian_6",
    "gaussian_7",
    "cgaussian_8",
]
data = [
    [
        1.0,
        0.9426377258011868,
        0.16294157444225835,
        0.9429532877246463,
        -0.25928360632630565,
        -0.13721213824557912,
        -0.004764100688828888,
        0.14429314861105566,
        0.413119206971265,
        0.613023264387733,
        0.6678002480979819,
        0.5289923601210463,
    ],
    [
        0.9426377258011868,
        1.0,
        0.11494054187525637,
        0.9999816599373144,
        -0.2520599372427316,
        -0.24201562907560364,
        -0.20721091581616158,
        0.061695152088009506,
        0.39549360597182937,
        0.7324662367517348,
        0.7261880191057806,
        0.5190660037565987,
    ],
    [
        0.16294157444225835,
        0.11494054187525637,
        1.0,
        0.1209546785580354,
        0.06309217407175598,
        0.06489963355997946,
        0.05171292319912773,
        0.048878864789257445,
        0.09708202452375743,
        0.07098930348285568,
        0.044407518357674515,
        0.029096522363723606,
    ],
    [
        0.9429532877246463,
        0.9999816599373144,
        0.1209546785580354,
        1.0,
        -0.2514940189563732,
        -0.24144591403385565,
        -0.20674662576451353,
        0.061948790818396195,
        0.39580109198324465,
        0.732372320978535,
        0.7259365544534455,
        0.5188701343719141,
    ],
    [
        -0.25928360632630565,
        -0.2520599372427316,
        0.06309217407175598,
        -0.2514940189563732,
        1.0,
        0.2422452175788138,
        -0.16846053375949288,
        -0.16382360441806443,
        -0.320526255732977,
        -0.23747330675573933,
        -0.148740178119737,
        -0.0975042665428406,
    ],
    [
        -0.13721213824557912,
        -0.24201562907560364,
        0.06489963355997946,
        -0.24144591403385565,
        0.2422452175788138,
        1.0,
        0.13056927041684577,
        -0.16833334795440189,
        -0.29172463480070865,
        -0.24249266242288728,
        -0.15300544562518345,
        -0.10030045478501594,
    ],
    [
        -0.004764100688828888,
        -0.20721091581616158,
        0.05171292319912773,
        -0.20674662576451353,
        -0.16846053375949288,
        0.13056927041684577,
        1.0,
        -0.12757134970863754,
        -0.112091150306051,
        -0.18521273958885584,
        -0.12192872966545411,
        -0.07993037952028792,
    ],
    [
        0.14429314861105566,
        0.061695152088009506,
        0.048878864789257445,
        0.061948790818396195,
        -0.16382360441806443,
        -0.16833334795440189,
        -0.12757134970863754,
        1.0,
        0.4379844259467398,
        -0.07234456890675428,
        -0.11505143974450413,
        -0.07560381370844756,
    ],
    [
        0.413119206971265,
        0.39549360597182937,
        0.09708202452375743,
        0.39580109198324465,
        -0.320526255732977,
        -0.29172463480070865,
        -0.112091150306051,
        0.4379844259467398,
        1.0,
        0.3300877470014978,
        -0.20403361086248756,
        -0.15002295358187165,
    ],
    [
        0.613023264387733,
        0.7324662367517348,
        0.07098930348285568,
        0.732372320978535,
        -0.23747330675573933,
        -0.24249266242288728,
        -0.18521273958885584,
        -0.07234456890675428,
        0.3300877470014978,
        1.0,
        0.3901419977699304,
        -0.03145310517893802,
    ],
    [
        0.6678002480979819,
        0.7261880191057806,
        0.044407518357674515,
        0.7259365544534455,
        -0.148740178119737,
        -0.15300544562518345,
        -0.12192872966545411,
        -0.11505143974450413,
        -0.20403361086248756,
        0.3901419977699304,
        1.0,
        0.5342031948201775,
    ],
    [
        0.5289923601210463,
        0.5190660037565987,
        0.029096522363723606,
        0.5188701343719141,
        -0.0975042665428406,
        -0.10030045478501594,
        -0.07993037952028792,
        -0.07560381370844756,
        -0.15002295358187165,
        -0.03145310517893802,
        0.5342031948201775,
        1.0,
    ],
]

[solver.component_correlation.gaussian_amplitude_1]
gaussian_center_1 = 0.9971199062638892
gaussian_fwhmg_1 = 0.9695137998403685
gaussian_amplitude_2 = -0.9883757188653961
gaussian_center_2 = 0.9422406523355489
gaussian_fwhmg_2 = -0.9730821527090409
gaussian_amplitude_3 = 0.8142123087255664
gaussian_center_3 = -0.8281186461185345
gaussian_fwhmg_3 = 0.6755138969238187
gaussian_amplitude_4 = 0.2084215812026371
gaussian_center_4 = -0.2402912406602322
gaussian_fwhmg_4 = 0.19874525239837693
gaussian_amplitude_5 = -0.026744719023024104
gaussian_center_5 = -0.028919052419186873
gaussian_fwhmg_5 = -0.04758369301050185
gaussian_amplitude_6 = 0.016886293638295816
gaussian_center_6 = 0.011428808623349189
gaussian_fwhmg_6 = 0.018705844045232494
gaussian_amplitude_7 = -0.01385260118962434
gaussian_center_7 = 0.015790297459300454
gaussian_fwhmg_7 = -0.010431933166079857
cgaussian_amplitude_8 = 0.005640066334858633
cgaussian_center_8 = 0.0037717845509202745
cgaussian_fwhmg_8 = -0.008171604804854586

[solver.component_correlation.gaussian_center_1]
gaussian_fwhmg_1 = 0.9738790723932981
gaussian_amplitude_2 = -0.9818175651492391
gaussian_center_2 = 0.9536236200224034
gaussian_fwhmg_2 = -0.9614621038720313
gaussian_amplitude_3 = 0.7917460477123104
gaussian_center_3 = -0.807356391126215
gaussian_fwhmg_3 = 0.650943616197591
gaussian_amplitude_4 = 0.20107587573117555
gaussian_center_4 = -0.22730826506371976
gaussian_fwhmg_4 = 0.19101347415015657
gaussian_amplitude_5 = -0.021806711486954122
gaussian_center_5 = -0.02379524787780547
gaussian_fwhmg_5 = -0.04152548773736263
gaussian_amplitude_6 = 0.01266858146414793
gaussian_center_6 = 0.007636219778126586
gaussian_fwhmg_6 = 0.014313292195867171
gaussian_amplitude_7 = -0.009940810973860579
gaussian_center_7 = 0.011568342066030886
gaussian_fwhmg_7 = -0.006921795478185815
cgaussian_amplitude_8 = 0.0030211722723532328
cgaussian_center_8 = 0.004303552432491661
cgaussian_fwhmg_8 = -0.004852797628017045

[solver.component_correlation.gaussian_fwhmg_1]
gaussian_amplitude_2 = -0.9358459905222659
gaussian_center_2 = 0.9609352591776738
gaussian_fwhmg_2 = -0.8980233977537208
gaussian_amplitude_3 = 0.7109062888514759
gaussian_center_3 = -0.723300657032686
gaussian_fwhmg_3 = 0.5715008013258008
gaussian_amplitude_4 = 0.1699634342131888
gaussian_center_4 = -0.19612316418490253
gaussian_fwhmg_4 = 0.16186438686390564
gaussian_amplitude_5 = -0.021708758087036865
gaussian_center_5 = -0.023504054973220157
gaussian_fwhmg_5 = -0.038754055499532376
gaussian_amplitude_6 = 0.013618577578097637
gaussian_center_6 = 0.009141177126456694
gaussian_fwhmg_6 = 0.015116533794775953
gaussian_amplitude_7 = -0.011123488989077942
gaussian_center_7 = 0.01272983295454692
gaussian_fwhmg_7 = -0.008309041216103303
cgaussian_amplitude_8 = 0.004372185579995876
cgaussian_center_8 = 0.003316003670296564
cgaussian_fwhmg_8 = -0.006453424089940193

[solver.component_correlation.gaussian_amplitude_2]
gaussian_center_2 = -0.8874463947248356
gaussian_fwhmg_2 = 0.9922863690691879
gaussian_amplitude_3 = -0.8491456065938319
gaussian_center_3 = 0.8873854943901801
gaussian_fwhmg_3 = -0.7288858106685574
gaussian_amplitude_4 = -0.2805511512254157
gaussian_center_4 = 0.2370938431819616
gaussian_fwhmg_4 = -0.25505132785760626
gaussian_amplitude_5 = -0.044450252820691226
gaussian_center_5 = -0.04328519377515515
gaussian_fwhmg_5 = -0.023373067865523345
gaussian_amplitude_6 = 0.05136586202225859
gaussian_center_6 = 0.05463861298652934
gaussian_fwhmg_6 = 0.05077291465613191
gaussian_amplitude_7 = -0.05204447176061761
gaussian_center_7 = 0.0534163413655569
gaussian_fwhmg_7 = -0.05174259293865596
cgaussian_amplitude_8 = 0.045008339715843164
cgaussian_center_8 = -0.024134753838651837
cgaussian_fwhmg_8 = -0.05277626398757701

[solver.component_correlation.gaussian_center_2]
gaussian_fwhmg_2 = -0.8475289305682964
gaussian_amplitude_3 = 0.616395297149153
gaussian_center_3 = -0.6210258404300661
gaussian_fwhmg_3 = 0.4451249590356316
gaussian_amplitude_4 = 0.07663429005522748
gaussian_center_4 = -0.15265697632571967
gaussian_fwhmg_4 = 0.08157069604163657
gaussian_amplitude_5 = -0.06986907009509423
gaussian_center_5 = -0.07197236426975916
gaussian_fwhmg_5 = -0.08276350914338226
gaussian_amplitude_6 = 0.06154838545591754
gaussian_center_6 = 0.05652420794936991
gaussian_fwhmg_6 = 0.06357984078502732
gaussian_amplitude_7 = -0.057932860309867926
gaussian_center_7 = 0.06153454216725672
gaussian_fwhmg_7 = -0.05306694469159198
cgaussian_amplitude_8 = 0.04159646650567161
cgaussian_center_8 = -0.013294681843314829
cgaussian_fwhmg_8 = -0.05073684873326343

[solver.component_correlation.gaussian_fwhmg_2]
gaussian_amplitude_3 = -0.8927221226847918
gaussian_center_3 = 0.9126990035118929
gaussian_fwhmg_3 = -0.7748965734037213
gaussian_amplitude_4 = -0.2684944839531873
gaussian_center_4 = 0.27921155161382805
gaussian_fwhmg_4 = -0.25214752869680024
gaussian_amplitude_5 = 0.006655222675489868
gaussian_center_5 = 0.008791319950503819
gaussian_fwhmg_5 = 0.030952625494744156
gaussian_amplitude_6 = 0.0037099626237734567
gaussian_center_6 = 0.009257590042584833
gaussian_fwhmg_6 = 0.002047091559466084
gaussian_amplitude_7 = -0.006379383489664143
gaussian_center_7 = 0.005337745449782411
gaussian_fwhmg_7 = -0.009014634837319931
cgaussian_amplitude_8 = 0.010514399578654979
cgaussian_center_8 = -0.010904291206518896
cgaussian_fwhmg_8 = -0.01119907042821142

[solver.component_correlation.gaussian_amplitude_3]
gaussian_center_3 = -0.84883862346562
gaussian_fwhmg_3 = 0.9564819746161164
gaussian_amplitude_4 = 0.31091605621855284
gaussian_center_4 = -0.5326361334574117
gaussian_fwhmg_4 = 0.3364530888534162
gaussian_amplitude_5 = -0.20100267990675072
gaussian_center_5 = -0.20717599525272742
gaussian_fwhmg_5 = -0.24409167226493356
gaussian_amplitude_6 = 0.17506824497832327
gaussian_center_6 = 0.1595854683210831
gaussian_fwhmg_6 = 0.18111935791236577
gaussian_amplitude_7 = -0.16432088957876295
gaussian_center_7 = 0.17451285857157797
gaussian_fwhmg_7 = -0.15009420827603692
cgaussian_amplitude_8 = 0.11751611656882492
cgaussian_center_8 = -0.0373826128023606
cgaussian_fwhmg_8 = -0.14303884951223045

[solver.component_correlation.gaussian_center_3]
gaussian_fwhmg_3 = -0.7654679940965818
gaussian_amplitude_4 = -0.1962878757604908
gaussian_center_4 = 0.1815610601052657
gaussian_fwhmg_4 = -0.16549212057134735
gaussian_amplitude_5 = -0.012920492331206835
gaussian_center_5 = -0.01131447759234716
gaussian_fwhmg_5 = 0.005046750513095879
gaussian_amplitude_6 = 0.020127659066909224
gaussian_center_6 = 0.023856359856579593
gaussian_fwhmg_6 = 0.019105551485631325
gaussian_amplitude_7 = -0.02165021752159169
gaussian_center_7 = 0.021541727553491572
gaussian_fwhmg_7 = -0.022849167999263273
cgaussian_amplitude_8 = 0.02131438574796752
cgaussian_center_8 = -0.014317576235271884
cgaussian_fwhmg_8 = -0.024266583451090555

[solver.component_correlation.gaussian_fwhmg_3]
gaussian_amplitude_4 = 0.41942067623232104
gaussian_center_4 = -0.5655968092577539
gaussian_fwhmg_4 = 0.4283857521285197
gaussian_amplitude_5 = -0.1296324837718293
gaussian_center_5 = -0.1349709194267025
gaussian_fwhmg_5 = -0.17583077410965275
gaussian_amplitude_6 = 0.1055034401398076
gaussian_center_6 = 0.09161324491515643
gaussian_fwhmg_6 = 0.11049652068012343
gaussian_amplitude_7 = -0.09683212241694834
gaussian_center_7 = 0.1038188532190302
gaussian_fwhmg_7 = -0.08607657828468221
cgaussian_amplitude_8 = 0.0649498938859271
cgaussian_center_8 = -0.015375875596927076
cgaussian_fwhmg_8 = -0.08005090526744302

[solver.component_correlation.gaussian_amplitude_4]
gaussian_center_4 = -0.2032428259345692
gaussian_fwhmg_4 = 0.9339540968259215
gaussian_amplitude_5 = 0.5933617445274897
gaussian_center_5 = 0.6086618547798459
gaussian_fwhmg_5 = 0.5862663459627377
gaussian_amplitude_6 = -0.5617417146055047
gaussian_center_6 = -0.5391523158028608
gaussian_fwhmg_6 = -0.5747907589103816
gaussian_amplitude_7 = 0.5383526033541146
gaussian_center_7 = -0.5707605267863896
gaussian_fwhmg_7 = 0.5020676905743613
cgaussian_amplitude_8 = -0.3990810333113996
cgaussian_center_8 = 0.13739835380972018
cgaussian_fwhmg_8 = 0.4883481429481983

[solver.component_correlation.gaussian_center_4]
gaussian_fwhmg_4 = -0.2666243115409253
gaussian_amplitude_5 = 0.23787331133751674
gaussian_center_5 = 0.2535870684953236
gaussian_fwhmg_5 = 0.2994028568121842
gaussian_amplitude_6 = -0.193225503772336
gaussian_center_6 = -0.16688946931516704
gaussian_fwhmg_6 = -0.20436465915512791
gaussian_amplitude_7 = 0.17486731033912548
gaussian_center_7 = -0.1928005880211531
gaussian_fwhmg_7 = 0.15093889984951822
cgaussian_amplitude_8 = -0.10423455783627243
cgaussian_center_8 = 0.0003840549146043906
cgaussian_fwhmg_8 = 0.137837265401189

[solver.component_correlation.gaussian_fwhmg_4]
gaussian_amplitude_5 = 0.42688758772125457
gaussian_center_5 = 0.440244762527282
gaussian_fwhmg_5 = 0.41604471310618063
gaussian_amplitude_6 = -0.40341899609614656
gaussian_center_6 = -0.38652698899182614
gaussian_fwhmg_6 = -0.41348818775490687
gaussian_amplitude_7 = 0.38574530887361574
gaussian_center_7 = -0.41048193936893274
gaussian_fwhmg_7 = 0.35829889631643186
cgaussian_amplitude_8 = -0.2820492560436391
cgaussian_center_8 = 0.09049673228823721
cgaussian_fwhmg_8 = 0.3476446235022416

[solver.component_correlation.gaussian_amplitude_5]
gaussian_center_5 = 0.9984688682018772
gaussian_fwhmg_5 = 0.9944865142422202
gaussian_amplitude_6 = -0.9899686723651739
gaussian_center_6 = -0.9763657435660689
gaussian_fwhmg_6 = -0.9954934963301322
gaussian_amplitude_7 = 0.9751133611018541
gaussian_center_7 = -0.9933059720063252
gaussian_fwhmg_7 = 0.9466900368273894
cgaussian_amplitude_8 = -0.8280231825266814
cgaussian_center_8 = 0.4622369549777707
cgaussian_fwhmg_8 = 0.93788473759605

[solver.component_correlation.gaussian_center_5]
gaussian_fwhmg_5 = 0.9980940173553989
gaussian_amplitude_6 = -0.9808931043792027
gaussian_center_6 = -0.9632507569851951
gaussian_fwhmg_6 = -0.9888348274930806
gaussian_amplitude_7 = 0.9621975456520948
gaussian_center_7 = -0.9859375407030432
gaussian_fwhmg_7 = 0.9289703113987677
cgaussian_amplitude_8 = -0.8020152599300108
cgaussian_center_8 = 0.42564231360527016
cgaussian_fwhmg_8 = 0.918475576226342

[solver.component_correlation.gaussian_fwhmg_5]
gaussian_amplitude_6 = -0.971598146798545
gaussian_center_6 = -0.9511055933809361
gaussian_fwhmg_6 = -0.9809810009850616
gaussian_amplitude_7 = 0.9507282962681696
gaussian_center_7 = -0.9770327572898378
gaussian_fwhmg_7 = 0.9148802788841267
cgaussian_amplitude_8 = -0.7845930404723865
cgaussian_center_8 = 0.40516407635205476
cgaussian_fwhmg_8 = 0.9029849860377043

[solver.component_correlation.gaussian_amplitude_6]
gaussian_center_6 = 0.9970997326355798
gaussian_fwhmg_6 = 0.9988490104384202
gaussian_amplitude_7 = -0.9963021624658785
gaussian_center_7 = 0.9972932479665374
gaussian_fwhmg_7 = -0.9818087572806646
cgaussian_amplitude_8 = 0.8908161578218678
cgaussian_center_8 = -0.5639807860995103
cgaussian_fwhmg_8 = -0.9762336125393961

[solver.component_correlation.gaussian_center_6]
gaussian_fwhmg_6 = 0.9924051459904865
gaussian_amplitude_7 = -0.9992879542785742
gaussian_center_7 = 0.9914261784312224
gaussian_fwhmg_7 = -0.9922624431864208
cgaussian_amplitude_8 = 0.916162764675026
cgaussian_center_8 = -0.6119660108829769
cgaussian_fwhmg_8 = -0.9887424569711587

[solver.component_correlation.gaussian_fwhmg_6]
gaussian_amplitude_7 = -0.9911712499210253
gaussian_center_7 = 0.9985939856386963
gaussian_fwhmg_7 = -0.9717276131891065
cgaussian_amplitude_8 = 0.8700657978944009
cgaussian_center_8 = -0.5277674420275424
cgaussian_fwhmg_8 = -0.9654429693403915

[solver.component_correlation.gaussian_amplitude_7]
gaussian_center_7 = -0.9882410685661482
gaussian_fwhmg_7 = 0.9944321059088905
cgaussian_amplitude_8 = -0.9258314040033475
cgaussian_center_8 = 0.6313227574103037
cgaussian_fwhmg_8 = 0.9880230402367416

[solver.component_correlation.gaussian_center_7]
gaussian_fwhmg_7 = -0.9677857462438317
cgaussian_amplitude_8 = 0.8575794733152967
cgaussian_center_8 = -0.5054441947368962
cgaussian_fwhmg_8 = -0.9660871754427294

[solver.component_correlation.gaussian_fwhmg_7]
cgaussian_amplitude_8 = -0.957833944826379
cgaussian_center_8 = 0.7047662638267211
cgaussian_fwhmg_8 = 0.9942804057553811

[solver.component_correlation.cgaussian_amplitude_8]
cgaussian_center_8 = -0.8748477674079363
cgaussian_fwhmg_8 = -0.9397888345249481

[solver.component_correlation.cgaussian_center_8]
cgaussian_fwhmg_8 = 0.6805399991024701

[solver.component_correlation.cgaussian_fwhmg_8]

[solver.confidence_interval]

[solver.covariance_matrix.gaussian_amplitude_1]
gaussian_amplitude_1 = 0.0012800538622826682
gaussian_center_1 = 0.003975099340628329
gaussian_fwhmg_1 = 0.003173096832482455
gaussian_amplitude_2 = -0.0016972969254167524
gaussian_center_2 = 0.0031563243452082963
gaussian_fwhmg_2 = -0.010774227540884466
gaussian_amplitude_3 = 0.0005220550047772566
gaussian_center_3 = -0.00311081527345721
gaussian_fwhmg_3 = 0.005161600505705889
gaussian_amplitude_4 = 5.275640305936636e-05
gaussian_center_4 = -0.00038291271039594423
gaussian_fwhmg_4 = 0.0011029705144955189
gaussian_amplitude_5 = -0.004679210474303353
gaussian_center_5 = -0.0019735492679700995
gaussian_fwhmg_5 = -0.0018695823858961612
gaussian_amplitude_6 = 0.01624148193950648
gaussian_center_6 = 0.003971084920034498
gaussian_fwhmg_6 = 0.00866477458227876
gaussian_amplitude_7 = -0.011785015487451273
gaussian_center_7 = 0.00417172105273753
gaussian_fwhmg_7 = -0.0033228555565862493
cgaussian_amplitude_8 = 5.852787281074228e-05
cgaussian_center_8 = 0.00016217508275266697
cgaussian_fwhmg_8 = -0.0005830624867339785

[solver.covariance_matrix.gaussian_center_1]
gaussian_amplitude_1 = 0.003975099340628329
gaussian_center_1 = 0.012415749897994112
gaussian_fwhmg_1 = 0.009926741655899489
gaussian_amplitude_2 = -0.005250962418546414
gaussian_center_2 = 0.009948764313533965
gaussian_fwhmg_2 = -0.03315439922804212
gaussian_amplitude_3 = 0.0015810181652903548
gaussian_center_3 = -0.009445377118133242
gaussian_fwhmg_3 = 0.015490513986601713
gaussian_amplitude_4 = 0.00015851297453870557
gaussian_center_4 = -0.0011281047442355699
gaussian_fwhmg_4 = 0.0033014406839492064
gaussian_amplitude_5 = -0.01188220591336676
gaussian_center_5 = -0.005057390670536567
gaussian_fwhmg_5 = -0.005081285072302606
gaussian_amplitude_6 = 0.03794824192529025
gaussian_center_6 = 0.008263404053833493
gaussian_fwhmg_6 = 0.020648659010825264
gaussian_amplitude_7 = -0.02633861885462742
gaussian_center_7 = 0.009518498092590186
gaussian_fwhmg_7 = -0.006866537330839522
cgaussian_amplitude_8 = 9.76396859616201e-05
cgaussian_center_8 = 0.0005762841899323782
cgaussian_fwhmg_8 = -0.001078381134883586

[solver.covariance_matrix.gaussian_fwhmg_1]
gaussian_amplitude_1 = 0.003173096832482455
gaussian_center_1 = 0.009926741655899489
gaussian_fwhmg_1 = 0.008368168500820892
gaussian_amplitude_2 = -0.004109048117752945
gaussian_center_2 = 0.008230287431516792
gaussian_fwhmg_2 = -0.02542291668852775
gaussian_amplitude_3 = 0.001165445695883035
gaussian_center_3 = -0.006947068879040173
gaussian_fwhmg_3 = 0.011165239159915647
gaussian_amplitude_4 = 0.00010999908561295703
gaussian_center_4 = -0.0007990828691270595
gaussian_fwhmg_4 = 0.0022967807111486578
gaussian_amplitude_5 = -0.009711148741741164
gaussian_center_5 = -0.004101170213761399
gaussian_fwhmg_5 = -0.0038931819908791577
gaussian_amplitude_6 = 0.03349069435205254
gaussian_center_6 = 0.008121035786066414
gaussian_fwhmg_6 = 0.017903307254569956
gaussian_amplitude_7 = -0.024195853243343418
gaussian_center_7 = 0.008599015673470572
gaussian_fwhmg_7 = -0.006767038796683002
cgaussian_amplitude_8 = 0.00011600539889059828
cgaussian_center_8 = 0.000364546841310194
cgaussian_fwhmg_8 = -0.0011773322415233537

[solver.covariance_matrix.gaussian_amplitude_2]
gaussian_amplitude_1 = -0.0016972969254167524
gaussian_center_1 = -0.005250962418546414
gaussian_fwhmg_1 = -0.004109048117752945
gaussian_amplitude_2 = 0.0023037920185757918
gaussian_center_2 = -0.0039881311288788865
gaussian_fwhmg_2 = 0.01473944646265753
gaussian_amplitude_3 = -0.0007304126389197599
gaussian_center_3 = 0.004471996931858587
gaussian_fwhmg_3 = -0.007471660132463419
gaussian_amplitude_4 = -9.526909920950906e-05
gaussian_center_4 = 0.0005068618819146537
gaussian_fwhmg_4 = -0.0018989006406604375
gaussian_amplitude_5 = -0.010433170119076038
gaussian_center_5 = -0.003962878823749353
gaussian_fwhmg_5 = -0.0012319971278159719
gaussian_amplitude_6 = 0.06627861275798597
gaussian_center_6 = 0.025469205206728327
gaussian_fwhmg_6 = 0.03155146776084687
gaussian_amplitude_7 = -0.059399247582297435
gaussian_center_7 = 0.0189324405116143
gaussian_fwhmg_7 = -0.02211069368055241
cgaussian_amplitude_8 = 0.0006265836141699381
cgaussian_center_8 = -0.0013921551457669395
cgaussian_fwhmg_8 = -0.005051890182656401

[solver.covariance_matrix.gaussian_center_2]
gaussian_amplitude_1 = 0.0031563243452082963
gaussian_center_1 = 0.009948764313533965
gaussian_fwhmg_1 = 0.008230287431516792
gaussian_amplitude_2 = -0.0039881311288788865
gaussian_center_2 = 0.008766199107363695
gaussian_fwhmg_2 = -0.024557418472465054
gaussian_amplitude_3 = 0.0010342593596568677
gaussian_center_3 = -0.006104960713243412
gaussian_fwhmg_3 = 0.008900688254341305
gaussian_amplitude_4 = 5.0762987447118436e-05
gaussian_center_4 = -0.0006366049951280612
gaussian_fwhmg_4 = 0.0011846576162391222
gaussian_amplitude_5 = -0.03198976481372416
gaussian_center_5 = -0.012853494814303998
gaussian_fwhmg_5 = -0.00850975197261407
gaussian_amplitude_6 = 0.1549171592363464
gaussian_center_6 = 0.051396582497966206
gaussian_fwhmg_6 = 0.07707099019978346
gaussian_amplitude_7 = -0.12897791167645498
gaussian_center_7 = 0.04254372047307166
gaussian_fwhmg_7 = -0.044234619326762176
cgaussian_amplitude_8 = 0.001129604753900497
cgaussian_center_8 = -0.0014959143994351253
cgaussian_fwhmg_8 = -0.009473768720006824

[solver.covariance_matrix.gaussian_fwhmg_2]
gaussian_amplitude_1 = -0.010774227540884466
gaussian_center_1 = -0.03315439922804212
gaussian_fwhmg_1 = -0.02542291668852775
gaussian_amplitude_2 = 0.01473944646265753
gaussian_center_2 = -0.024557418472465054
gaussian_fwhmg_2 = 0.09577342694401499
gaussian_amplitude_3 = -0.004951118135882401
gaussian_center_3 = 0.029656345123179037
gaussian_fwhmg_3 = -0.05121559616278341
gaussian_amplitude_4 = -0.0005878631678925965
gaussian_center_4 = 0.003848607452206801
gaussian_fwhmg_4 = -0.012104037128295195
gaussian_amplitude_5 = 0.010071763596803892
gaussian_center_5 = 0.005189510461684036
gaussian_fwhmg_5 = 0.010519433377268588
gaussian_amplitude_6 = 0.03086521044519188
gaussian_center_6 = 0.027823678749270258
gaussian_fwhmg_6 = 0.0082021105561982
gaussian_amplitude_7 = -0.04694463081628653
gaussian_center_7 = 0.01219807221998773
gaussian_fwhmg_7 = -0.024837232214764866
cgaussian_amplitude_8 = 0.0009437813633918427
cgaussian_center_8 = -0.004055487653636503
cgaussian_fwhmg_8 = -0.006911910609314368

[solver.covariance_matrix.gaussian_amplitude_3]
gaussian_amplitude_1 = 0.0005220550047772566
gaussian_center_1 = 0.0015810181652903548
gaussian_fwhmg_1 = 0.001165445695883035
gaussian_amplitude_2 = -0.0007304126389197599
gaussian_center_2 = 0.0010342593596568677
gaussian_fwhmg_2 = -0.004951118135882401
gaussian_amplitude_3 = 0.0003211655511692454
gaussian_center_3 = -0.0015971920775361397
gaussian_fwhmg_3 = 0.003660810479855867
gaussian_amplitude_4 = 3.942085117223982e-05
gaussian_center_4 = -0.00042515062682929524
gaussian_fwhmg_4 = 0.0009352807916729236
gaussian_amplitude_5 = -0.017615166172038513
gaussian_center_5 = -0.007081963820684261
gaussian_fwhmg_5 = -0.004803853795630903
gaussian_amplitude_6 = 0.08434300115175113
gaussian_center_6 = 0.027774862145736854
gaussian_fwhmg_6 = 0.04202378687641591
gaussian_amplitude_7 = -0.0700232009222463
gaussian_center_7 = 0.023094190181440443
gaussian_fwhmg_7 = -0.023947542745244788
cgaussian_amplitude_8 = 0.0006108383779165966
cgaussian_center_8 = -0.0008051137785141626
cgaussian_fwhmg_8 = -0.0051122503052301385

[solver.covariance_matrix.gaussian_center_3]
gaussian_amplitude_1 = -0.00311081527345721
gaussian_center_1 = -0.009445377118133242
gaussian_fwhmg_1 = -0.006947068879040173
gaussian_amplitude_2 = 0.004471996931858587
gaussian_center_2 = -0.006104960713243412
gaussian_fwhmg_2 = 0.029656345123179037
gaussian_amplitude_3 = -0.0015971920775361397
gaussian_center_3 = 0.011023895150766377
gaussian_fwhmg_3 = -0.0171644760795778
gaussian_amplitude_4 = -0.000145807338000978
gaussian_center_4 = 0.0008490591908499319
gaussian_fwhmg_4 = -0.0026952426808249576
gaussian_amplitude_5 = -0.006633870942390861
gaussian_center_5 = -0.002265957894676108
gaussian_fwhmg_5 = 0.0005819044969559933
gaussian_amplitude_6 = 0.05681172796760317
gaussian_center_6 = 0.024325725735755515
gaussian_fwhmg_6 = 0.025971255971908882
gaussian_amplitude_7 = -0.05405234066788335
gaussian_center_7 = 0.016701631351216925
gaussian_fwhmg_7 = -0.021358486407713807
cgaussian_amplitude_8 = 0.0006490897697457529
cgaussian_center_8 = -0.0018065923626820858
cgaussian_fwhmg_8 = -0.005081241021437719

[solver.covariance_matrix.gaussian_fwhmg_3]
gaussian_amplitude_1 = 0.005161600505705889
gaussian_center_1 = 0.015490513986601713
gaussian_fwhmg_1 = 0.011165239159915647
gaussian_amplitude_2 = -0.007471660132463419
gaussian_center_2 = 0.008900688254341305
gaussian_fwhmg_2 = -0.05121559616278341
gaussian_amplitude_3 = 0.003660810479855867
gaussian_center_3 = -0.0171644760795778
gaussian_fwhmg_3 = 0.04561124809656367
gaussian_amplitude_4 = 0.000633729878576376
gaussian_center_4 = -0.005380103736300739
gaussian_fwhmg_4 = 0.0141913598836097
gaussian_amplitude_5 = -0.1353849033166418
gaussian_center_5 = -0.05498268909472718
gaussian_fwhmg_5 = -0.04123853294253421
gaussian_amplitude_6 = 0.6057309900875882
gaussian_center_6 = 0.19001519684590257
gaussian_fwhmg_6 = 0.30552757904220923
gaussian_amplitude_7 = -0.49174520453222986
gaussian_center_7 = 0.16372802876602707
gaussian_fwhmg_7 = -0.16366413429948187
cgaussian_amplitude_8 = 0.0040232667678635975
cgaussian_center_8 = -0.003946380562977277
cgaussian_fwhmg_8 = -0.03409540464215413

[solver.covariance_matrix.gaussian_amplitude_4]
gaussian_amplitude_1 = 5.275640305936636e-05
gaussian_center_1 = 0.00015851297453870557
gaussian_fwhmg_1 = 0.00010999908561295703
gaussian_amplitude_2 = -9.526909920950906e-05
gaussian_center_2 = 5.0762987447118436e-05
gaussian_fwhmg_2 = -0.0005878631678925965
gaussian_amplitude_3 = 3.942085117223982e-05
gaussian_center_3 = -0.000145807338000978
gaussian_fwhmg_3 = 0.000633729878576376
gaussian_amplitude_4 = 5.005376359943228e-05
gaussian_center_4 = -6.404442259080439e-05
gaussian_fwhmg_4 = 0.0010249364020846917
gaussian_amplitude_5 = 0.020528552641762784
gaussian_center_5 = 0.008213802312826271
gaussian_fwhmg_5 = 0.004554971608502821
gaussian_amplitude_6 = -0.10683959644556254
gaussian_center_6 = -0.037044516923540986
gaussian_fwhmg_6 = -0.052649467584929804
gaussian_amplitude_7 = 0.09056698095275827
gaussian_center_7 = -0.02981831695206999
gaussian_fwhmg_7 = 0.03162373690202399
cgaussian_amplitude_8 = -0.0008189244977799971
cgaussian_center_8 = 0.001168215669429838
cgaussian_fwhmg_8 = 0.0068903539684410245

[solver.covariance_matrix.gaussian_center_4]
gaussian_amplitude_1 = -0.00038291271039594423
gaussian_center_1 = -0.0011281047442355699
gaussian_fwhmg_1 = -0.0007990828691270595
gaussian_amplitude_2 = 0.0005068618819146537
gaussian_center_2 = -0.0006366049951280612
gaussian_fwhmg_2 = 0.003848607452206801
gaussian_amplitude_3 = -0.00042515062682929524
gaussian_center_3 = 0.0008490591908499319
gaussian_fwhmg_3 = -0.005380103736300739
gaussian_amplitude_4 = -6.404442259080439e-05
gaussian_center_4 = 0.001983788833126228
gaussian_fwhmg_4 = -0.0018420460586144735
gaussian_amplitude_5 = 0.05181003165347484
gaussian_center_5 = 0.02154391445091797
gaussian_fwhmg_5 = 0.014644548988712508
gaussian_amplitude_6 = -0.23136057939950347
gaussian_center_6 = -0.07218895350086857
gaussian_fwhmg_6 = -0.11784722307549685
gaussian_amplitude_7 = 0.1852000309602191
gaussian_center_7 = -0.0634113358483069
gaussian_fwhmg_7 = 0.05985238291200853
cgaussian_amplitude_8 = -0.0013465542502026583
cgaussian_center_8 = 2.0557210186243786e-05
cgaussian_fwhmg_8 = 0.012243567849885745

[solver.covariance_matrix.gaussian_fwhmg_4]
gaussian_amplitude_1 = 0.0011029705144955189
gaussian_center_1 = 0.0033014406839492064
gaussian_fwhmg_1 = 0.0022967807111486578
gaussian_amplitude_2 = -0.0018989006406604375
gaussian_center_2 = 0.0011846576162391222
gaussian_fwhmg_2 = -0.012104037128295195
gaussian_amplitude_3 = 0.0009352807916729236
gaussian_center_3 = -0.0026952426808249576
gaussian_fwhmg_3 = 0.0141913598836097
gaussian_amplitude_4 = 0.0010249364020846917
gaussian_center_4 = -0.0018420460586144735
gaussian_fwhmg_4 = 0.0240605768262599
gaussian_amplitude_5 = 0.32380754465755446
gaussian_center_5 = 0.13025578106539298
gaussian_fwhmg_5 = 0.07087047859638518
gaussian_amplitude_6 = -1.682234580013352
gaussian_center_6 = -0.5822733760384793
gaussian_fwhmg_6 = -0.8303897166493692
gaussian_amplitude_7 = 1.4227820414875396
gaussian_center_7 = -0.47017323022760377
gaussian_fwhmg_7 = 0.4948015286709071
cgaussian_amplitude_8 = -0.012689437817876272
cgaussian_center_8 = 0.016869765429714752
cgaussian_fwhmg_8 = 0.10754300261707947

[solver.covariance_matrix.gaussian_amplitude_5]
gaussian_amplitude_1 = -0.004679210474303353
gaussian_center_1 = -0.01188220591336676
gaussian_fwhmg_1 = -0.009711148741741164
gaussian_amplitude_2 = -0.010433170119076038
gaussian_center_2 = -0.03198976481372416
gaussian_fwhmg_2 = 0.010071763596803892
gaussian_amplitude_3 = -0.017615166172038513
gaussian_center_3 = -0.006633870942390861
gaussian_fwhmg_3 = -0.1353849033166418
gaussian_amplitude_4 = 0.020528552641762784
gaussian_center_4 = 0.05181003165347484
gaussian_fwhmg_4 = 0.32380754465755446
gaussian_amplitude_5 = 23.91337297064744
gaussian_center_5 = 9.313324584151687
gaussian_fwhmg_5 = 5.340619751271751
gaussian_amplitude_6 = -130.1424758666407
gaussian_center_6 = -46.36892676101843
gaussian_fwhmg_6 = -63.026716643067495
gaussian_amplitude_7 = 113.38620768961492
gaussian_center_7 = -35.8685890116752
gaussian_fwhmg_7 = 41.21551872871653
cgaussian_amplitude_8 = -1.174430498393329
cgaussian_center_8 = 2.716490627849855
cgaussian_fwhmg_8 = 9.146680529537504

[solver.covariance_matrix.gaussian_center_5]
gaussian_amplitude_1 = -0.0019735492679700995
gaussian_center_1 = -0.005057390670536567
gaussian_fwhmg_1 = -0.004101170213761399
gaussian_amplitude_2 = -0.003962878823749353
gaussian_center_2 = -0.012853494814303998
gaussian_fwhmg_2 = 0.005189510461684036
gaussian_amplitude_3 = -0.007081963820684261
gaussian_center_3 = -0.002265957894676108
gaussian_fwhmg_3 = -0.05498268909472718
gaussian_amplitude_4 = 0.008213802312826271
gaussian_center_4 = 0.02154391445091797
gaussian_fwhmg_4 = 0.13025578106539298
gaussian_amplitude_5 = 9.313324584151687
gaussian_center_5 = 3.6383090275927796
gaussian_fwhmg_5 = 2.090708981907138
gaussian_amplitude_6 = -50.29776272888435
gaussian_center_6 = -17.843631375095388
gaussian_fwhmg_6 = -24.41964711159629
gaussian_amplitude_7 = 43.641406715181205
gaussian_center_7 = -13.887050754097702
gaussian_fwhmg_7 = 15.775537729359705
cgaussian_amplitude_8 = -0.44370756125927935
cgaussian_center_8 = 0.9757031697777876
cgaussian_fwhmg_8 = 3.4939044787471167

[solver.covariance_matrix.gaussian_fwhmg_5]
gaussian_amplitude_1 = -0.0018695823858961612
gaussian_center_1 = -0.005081285072302606
gaussian_fwhmg_1 = -0.0038931819908791577
gaussian_amplitude_2 = -0.0012319971278159719
gaussian_center_2 = -0.00850975197261407
gaussian_fwhmg_2 = 0.010519433377268588
gaussian_amplitude_3 = -0.004803853795630903
gaussian_center_3 = 0.0005819044969559933
gaussian_fwhmg_3 = -0.04123853294253421
gaussian_amplitude_4 = 0.004554971608502821
gaussian_center_4 = 0.014644548988712508
gaussian_fwhmg_4 = 0.07087047859638518
gaussian_amplitude_5 = 5.340619751271751
gaussian_center_5 = 2.090708981907138
gaussian_fwhmg_5 = 1.2059927061537612
gaussian_amplitude_6 = -28.68376876147276
gaussian_center_6 = -10.14367130881486
gaussian_fwhmg_6 = -13.947577215089774
gaussian_amplitude_7 = 24.82638377977003
gaussian_center_7 = -7.923048106431523
gaussian_fwhmg_7 = 8.944769457335514
cgaussian_amplitude_8 = -0.24990859797184115
cgaussian_center_8 = 0.5347199667766788
cgaussian_fwhmg_8 = 1.9776366102500036

[solver.covariance_matrix.gaussian_amplitude_6]
gaussian_amplitude_1 = 0.01624148193950648
gaussian_center_1 = 0.03794824192529025
gaussian_fwhmg_1 = 0.03349069435205254
gaussian_amplitude_2 = 0.06627861275798597
gaussian_center_2 = 0.1549171592363464
gaussian_fwhmg_2 = 0.03086521044519188
gaussian_amplitude_3 = 0.08434300115175113
gaussian_center_3 = 0.05681172796760317
gaussian_fwhmg_3 = 0.6057309900875882
gaussian_amplitude_4 = -0.10683959644556254
gaussian_center_4 = -0.23136057939950347
gaussian_fwhmg_4 = -1.682234580013352
gaussian_amplitude_5 = -130.1424758666407
gaussian_center_5 = -50.29776272888435
gaussian_fwhmg_5 = -28.68376876147276
gaussian_amplitude_6 = 722.6938994601064
gaussian_center_6 = 260.32140878957046
gaussian_fwhmg_6 = 347.6505137373456
gaussian_amplitude_7 = -636.8731964345823
gaussian_center_7 = 197.97525025380736
gaussian_fwhmg_7 = -234.98310638039726
cgaussian_amplitude_8 = 6.945918545405781
cgaussian_center_8 = -18.22068212632497
cgaussian_fwhmg_8 = -52.3388980002674

[solver.covariance_matrix.gaussian_center_6]
gaussian_amplitude_1 = 0.003971084920034498
gaussian_center_1 = 0.008263404053833493
gaussian_fwhmg_1 = 0.008121035786066414
gaussian_amplitude_2 = 0.025469205206728327
gaussian_center_2 = 0.051396582497966206
gaussian_fwhmg_2 = 0.027823678749270258
gaussian_amplitude_3 = 0.027774862145736854
gaussian_center_3 = 0.024325725735755515
gaussian_fwhmg_3 = 0.19001519684590257
gaussian_amplitude_4 = -0.037044516923540986
gaussian_center_4 = -0.07218895350086857
gaussian_fwhmg_4 = -0.5822733760384793
gaussian_amplitude_5 = -46.36892676101843
gaussian_center_5 = -17.843631375095388
gaussian_fwhmg_5 = -10.14367130881486
gaussian_amplitude_6 = 260.32140878957046
gaussian_center_6 = 94.31661018572133
gaussian_fwhmg_6 = 124.78113648329702
gaussian_amplitude_7 = -230.76473855443695
gaussian_center_7 = 71.09929615680593
gaussian_fwhmg_7 = -85.79326390483749
cgaussian_amplitude_8 = 2.5806620455046247
cgaussian_center_8 = -7.142405815220503
cgaussian_fwhmg_8 = -19.150093481025586

[solver.covariance_matrix.gaussian_fwhmg_6]
gaussian_amplitude_1 = 0.00866477458227876
gaussian_center_1 = 0.020648659010825264
gaussian_fwhmg_1 = 0.017903307254569956
gaussian_amplitude_2 = 0.03155146776084687
gaussian_center_2 = 0.07707099019978346
gaussian_fwhmg_2 = 0.0082021105561982
gaussian_amplitude_3 = 0.04202378687641591
gaussian_center_3 = 0.025971255971908882
gaussian_fwhmg_3 = 0.30552757904220923
gaussian_amplitude_4 = -0.052649467584929804
gaussian_center_4 = -0.11784722307549685
gaussian_fwhmg_4 = -0.8303897166493692
gaussian_amplitude_5 = -63.026716643067495
gaussian_center_5 = -24.41964711159629
gaussian_fwhmg_5 = -13.947577215089774
gaussian_amplitude_6 = 347.6505137373456
gaussian_center_6 = 124.78113648329702
gaussian_fwhmg_6 = 167.62225347905667
gaussian_amplitude_7 = -305.1400675037179
gaussian_center_7 = 95.4697116950247
gaussian_fwhmg_7 = -112.00642259710351
cgaussian_amplitude_8 = 3.267249802380275
cgaussian_center_8 = -8.211671381771984
cgaussian_fwhmg_8 = -24.927922451166765

[solver.covariance_matrix.gaussian_amplitude_7]
gaussian_amplitude_1 = -0.011785015487451273
gaussian_center_1 = -0.02633861885462742
gaussian_fwhmg_1 = -0.024195853243343418
gaussian_amplitude_2 = -0.059399247582297435
gaussian_center_2 = -0.12897791167645498
gaussian_fwhmg_2 = -0.04694463081628653
gaussian_amplitude_3 = -0.0700232009222463
gaussian_center_3 = -0.05405234066788335
gaussian_fwhmg_3 = -0.49174520453222986
gaussian_amplitude_4 = 0.09056698095275827
gaussian_center_4 = 0.1852000309602191
gaussian_fwhmg_4 = 1.4227820414875396
gaussian_amplitude_5 = 113.38620768961492
gaussian_center_5 = 43.641406715181205
gaussian_fwhmg_5 = 24.82638377977003
gaussian_amplitude_6 = -636.8731964345823
gaussian_center_6 = -230.76473855443695
gaussian_fwhmg_6 = -305.1400675037179
gaussian_amplitude_7 = 565.4177113346079
gaussian_center_7 = -173.52355227851936
gaussian_fwhmg_7 = 210.51952740305182
cgaussian_amplitude_8 = -6.385295758117213
cgaussian_center_8 = 18.040944795638058
cgaussian_fwhmg_8 = 46.85386260464944

[solver.covariance_matrix.gaussian_center_7]
gaussian_amplitude_1 = 0.00417172105273753
gaussian_center_1 = 0.009518498092590186
gaussian_fwhmg_1 = 0.008599015673470572
gaussian_amplitude_2 = 0.0189324405116143
gaussian_center_2 = 0.04254372047307166
gaussian_fwhmg_2 = 0.01219807221998773
gaussian_amplitude_3 = 0.023094190181440443
gaussian_center_3 = 0.016701631351216925
gaussian_fwhmg_3 = 0.16372802876602707
gaussian_amplitude_4 = -0.02981831695206999
gaussian_center_4 = -0.0634113358483069
gaussian_fwhmg_4 = -0.47017323022760377
gaussian_amplitude_5 = -35.8685890116752
gaussian_center_5 = -13.887050754097702
gaussian_fwhmg_5 = -7.923048106431523
gaussian_amplitude_6 = 197.97525025380736
gaussian_center_6 = 71.09929615680593
gaussian_fwhmg_6 = 95.4697116950247
gaussian_amplitude_7 = -173.52355227851936
gaussian_center_7 = 54.52826195340625
gaussian_fwhmg_7 = -63.62423797655254
cgaussian_amplitude_8 = 1.8367481490419821
cgaussian_center_8 = -4.485461869189988
cgaussian_fwhmg_8 = -14.227243606738782

[solver.covariance_matrix.gaussian_fwhmg_7]
gaussian_amplitude_1 = -0.0033228555565862493
gaussian_center_1 = -0.006866537330839522
gaussian_fwhmg_1 = -0.006767038796683002
gaussian_amplitude_2 = -0.02211069368055241
gaussian_center_2 = -0.044234619326762176
gaussian_fwhmg_2 = -0.024837232214764866
gaussian_amplitude_3 = -0.023947542745244788
gaussian_center_3 = -0.021358486407713807
gaussian_fwhmg_3 = -0.16366413429948187
gaussian_amplitude_4 = 0.03162373690202399
gaussian_center_4 = 0.05985238291200853
gaussian_fwhmg_4 = 0.4948015286709071
gaussian_amplitude_5 = 41.21551872871653
gaussian_center_5 = 15.775537729359705
gaussian_fwhmg_5 = 8.944769457335514
gaussian_amplitude_6 = -234.98310638039726
gaussian_center_6 = -85.79326390483749
gaussian_fwhmg_6 = -112.00642259710351
gaussian_amplitude_7 = 210.51952740305182
gaussian_center_7 = -63.62423797655254
gaussian_fwhmg_7 = 79.26201152514106
cgaussian_amplitude_8 = -2.473359099393388
cgaussian_center_8 = 7.540511044969705
cgaussian_fwhmg_8 = 17.653671826557435

[solver.covariance_matrix.cgaussian_amplitude_8]
gaussian_amplitude_1 = 5.852787281074228e-05
gaussian_center_1 = 9.76396859616201e-05
gaussian_fwhmg_1 = 0.00011600539889059828
gaussian_amplitude_2 = 0.0006265836141699381
gaussian_center_2 = 0.001129604753900497
gaussian_fwhmg_2 = 0.0009437813633918427
gaussian_amplitude_3 = 0.0006108383779165966
gaussian_center_3 = 0.0006490897697457529
gaussian_fwhmg_3 = 0.0040232667678635975
gaussian_amplitude_4 = -0.0008189244977799971
gaussian_center_4 = -0.0013465542502026583
gaussian_fwhmg_4 = -0.012689437817876272
gaussian_amplitude_5 = -1.174430498393329
gaussian_center_5 = -0.44370756125927935
gaussian_fwhmg_5 = -0.24990859797184115
gaussian_amplitude_6 = 6.945918545405781
gaussian_center_6 = 2.5806620455046247
gaussian_fwhmg_6 = 3.267249802380275
gaussian_amplitude_7 = -6.385295758117213
gaussian_center_7 = 1.8367481490419821
gaussian_fwhmg_7 = -2.473359099393388
cgaussian_amplitude_8 = 0.08412572342269115
cgaussian_center_8 = -0.3049439507027423
cgaussian_fwhmg_8 = -0.5436110926328797

[solver.covariance_matrix.cgaussian_center_8]
gaussian_amplitude_1 = 0.00016217508275266697
gaussian_center_1 = 0.0005762841899323782
gaussian_fwhmg_1 = 0.000364546841310194
gaussian_amplitude_2 = -0.0013921551457669395
gaussian_center_2 = -0.0014959143994351253
gaussian_fwhmg_2 = -0.004055487653636503
gaussian_amplitude_3 = -0.0008051137785141626
gaussian_center_3 = -0.0018065923626820858
gaussian_fwhmg_3 = -0.003946380562977277
gaussian_amplitude_4 = 0.001168215669429838
gaussian_center_4 = 2.0557210186243786e-05
gaussian_fwhmg_4 = 0.016869765429714752
gaussian_amplitude_5 = 2.716490627849855
gaussian_center_5 = 0.9757031697777876
gaussian_fwhmg_5 = 0.5347199667766788
gaussian_amplitude_6 = -18.22068212632497
gaussian_center_6 = -7.142405815220503
gaussian_fwhmg_6 = -8.211671381771984
gaussian_amplitude_7 = 18.040944795638058
gaussian_center_7 = -4.485461869189988
gaussian_fwhmg_7 = 7.540511044969705
cgaussian_amplitude_8 = -0.3049439507027423
cgaussian_center_8 = 1.4442629070730286
cgaussian_fwhmg_8 = 1.6310617685453708

[solver.covariance_matrix.cgaussian_fwhmg_8]
gaussian_amplitude_1 = -0.0005830624867339785
gaussian_center_1 = -0.001078381134883586
gaussian_fwhmg_1 = -0.0011773322415233537
gaussian_amplitude_2 = -0.005051890182656401
gaussian_center_2 = -0.009473768720006824
gaussian_fwhmg_2 = -0.006911910609314368
gaussian_amplitude_3 = -0.0051122503052301385
gaussian_center_3 = -0.005081241021437719
gaussian_fwhmg_3 = -0.03409540464215413
gaussian_amplitude_4 = 0.0068903539684410245
gaussian_center_4 = 0.012243567849885745
gaussian_fwhmg_4 = 0.10754300261707947
gaussian_amplitude_5 = 9.146680529537504
gaussian_center_5 = 3.4939044787471167
gaussian_fwhmg_5 = 1.9776366102500036
gaussian_amplitude_6 = -52.3388980002674
gaussian_center_6 = -19.150093481025586
gaussian_fwhmg_6 = -24.927922451166765
gaussian_amplitude_7 = 46.85386260464944
gaussian_center_7 = -14.227243606738782
gaussian_fwhmg_7 = 17.653671826557435
cgaussian_amplitude_8 = -0.5436110926328797
cgaussian_center_8 = 1.6310617685453708
cgaussian_fwhmg_8 = 3.97728989220365

[solver.variables.gaussian_amplitude_1]
init_value = 1
model_value = 0.1845694163253156
best_value = 0.1845694163253156
error_relative = 0.03577784038036209
error_absolute = 19.384490178644395

[solver.variables.gaussian_center_1]
init_value = 7112
model_value = 7112.123287410995
best_value = 7112.123287410995
error_relative = 0.1114259839444737
error_absolute = 0.001566704898686251

[solver.variables.gaussian_fwhmg_1]
init_value = 1.5
model_value = 1.6918975651428163
best_value = 1.6918975651428163
error_relative = 0.09147769400690473
error_absolute = 5.406810429399898

[solver.variables.gaussian_amplitude_2]
init_value = 1
model_value = 0.17941918653385264
best_value = 0.17941918653385264
error_relative = 0.04799783347793723
error_absolute = 26.751784134792654

[solver.variables.gaussian_center_2]
init_value = 7113.6
model_value = 7113.574782320169
best_value = 7113.574782320169
error_relative = 0.0936279825018338
error_absolute = 0.0013161875058168154

[solver.variables.gaussian_fwhmg_2]
init_value = 1.5
model_value = 1.7721893944972318
best_value = 1.7721893944972318
error_relative = 0.30947282101020596
error_absolute = 17.46273970328115

[solver.variables.gaussian_amplitude_3]
init_value = 1
model_value = 0.035468141954072274
best_value = 0.035468141954072274
error_relative = 0.01792109235424128
error_absolute = 50.52729397961505

[solver.variables.gaussian_center_3]
init_value = 7115.6
model_value = 7115.046103033479
best_value = 7115.046103033479
error_relative = 0.10499473868135668
error_absolute = 0.0014756719374817893

[solver.variables.gaussian_fwhmg_3]
init_value = 1.5
model_value = 1.2060744708817726
best_value = 1.2060744708817726
error_relative = 0.21356790043581847
error_absolute = 17.707687675345365

[solver.variables.gaussian_amplitude_4]
init_value = 1
model_value = 0.022478952397626817
best_value = 0.022478952397626817
error_relative = 0.007074868451033721
error_absolute = 31.47330145056333

[solver.variables.gaussian_center_4]
init_value = 7117.6
model_value = 7117.259038326293
best_value = 7117.259038326293
error_relative = 0.044539744421429134
error_absolute = 0.0006257991198800483

[solver.variables.gaussian_fwhmg_4]
init_value = 1.5
model_value = 1.0928570349069373
best_value = 1.0928570349069373
error_relative = 0.15511472150076505
error_absolute = 14.193505330180164

[solver.variables.gaussian_amplitude_5]
init_value = 1
model_value = 1.7617478121443413
best_value = 1.7617478121443413
error_relative = 4.890130158865656
error_absolute = 277.5726539948729

[solver.variables.gaussian_center_5]
init_value = 7119.6
model_value = 7118.849341696663
best_value = 7118.849341696663
error_relative = 1.9074351961712301
error_absolute = 0.0267941503551559

[solver.variables.gaussian_fwhmg_5]
init_value = 1.5
model_value = 4.461034792667777
best_value = 4.461034792667777
error_relative = 1.0981769921801137
error_absolute = 24.617090949057236

[solver.variables.gaussian_amplitude_6]
init_value = 1
model_value = 3.4725333832010725
best_value = 3.4725333832010725
error_relative = 26.882966716121686
error_absolute = 774.1600655640137

[solver.variables.gaussian_center_6]
init_value = 7121.6
model_value = 7122.687579359553
best_value = 7122.687579359553
error_relative = 9.711673912653849
error_absolute = 0.13634844719002948

[solver.variables.gaussian_fwhmg_6]
init_value = 1.5
model_value = 5.499949577211891
best_value = 5.499949577211891
error_relative = 12.946901307998631
error_absolute = 235.4003636986405

[solver.variables.gaussian_amplitude_7]
init_value = 1
model_value = 3.5013456773141085
best_value = 3.5013456773141085
error_relative = 23.778513648556924
error_absolute = 679.1249947876465

[solver.variables.gaussian_center_7]
init_value = 7123.6
model_value = 7126.342612249912
best_value = 7126.342612249912
error_relative = 7.384325423043479
error_absolute = 0.10362012921396882

[solver.variables.gaussian_fwhmg_7]
init_value = 1.5
model_value = 5.021821247232281
best_value = 5.021821247232281
error_relative = 8.902921516285598
error_absolute = 177.28471560377307

[solver.variables.cgaussian_amplitude_8]
init_value = 0.83
model_value = 0.9662966762692381
best_value = 0.9662966762692381
error_relative = 0.29004434733793927
error_absolute = 30.01607626942976

[solver.variables.cgaussian_center_8]
init_value = 7125
model_value = 7128.095478824058
best_value = 7128.095478824058
error_relative = 1.2017748986698917
error_absolute = 0.0168596913753483

[solver.variables.cgaussian_fwhmg_8]
init_value = 0.8
model_value = 3.6657967642042113
best_value = 3.6657967642042113
error_relative = 1.9943143915149513
error_absolute = 54.40329946790944

[solver.errorbars]

[solver.computional]
success = true
message = "Fit succeeded."
errorbars = true
nfev = 3086
max_nfev = 50000
scale_covar = true
calc_covar = true

[output.df_org]
Energy = [
    7105.001,
    7105.501,
    7105.999,
    7106.499,
    7106.999,
    7107.5,
    7108.001,
    7108.099,
    7108.199,
    7108.3,
    7108.401,
    7108.499,
    7108.6,
    7108.7,
    7108.801,
    7108.9,
    7109.0,
    7109.1,
    7109.199,
    7109.3,
    7109.4,
    7109.501,
    7109.6,
    7109.7,
    7109.801,
    7109.899,
    7109.999,
    7110.1,
    7110.201,
    7110.3,
    7110.4,
    7110.501,
    7110.6,
    7110.7,
    7110.801,
    7110.899,
    7110.999,
    7111.1,
    7111.201,
    7111.3,
    7111.4,
    7111.501,
    7111.6,
    7111.7,
    7111.801,
    7111.9,
    7112.0,
    7112.1,
    7112.199,
    7112.3,
    7112.4,
    7112.499,
    7112.6,
    7112.7,
    7112.8,
    7112.9,
    7113.001,
    7113.1,
    7113.2,
    7113.301,
    7113.4,
    7113.501,
    7113.601,
    7113.699,
    7113.801,
    7113.899,
    7114.0,
    7114.1,
    7114.199,
    7114.3,
    7114.4,
    7114.499,
    7114.6,
    7114.701,
    7114.8,
    7114.9,
    7114.999,
    7115.1,
    7115.2,
    7115.3,
    7115.4,
    7115.499,
    7115.6,
    7115.7,
    7115.8,
    7115.9,
    7116.001,
    7116.1,
    7116.2,
    7116.3,
    7116.4,
    7116.501,
    7116.6,
    7116.7,
    7116.8,
    7116.9,
    7116.999,
    7117.1,
    7117.2,
    7117.3,
    7117.4,
    7117.499,
    7117.6,
    7117.701,
    7117.8,
    7117.9,
    7117.999,
    7118.1,
    7118.199,
    7118.3,
    7118.401,
    7118.5,
    7118.6,
    7118.699,
    7118.801,
    7118.9,
    7119.0,
    7119.099,
    7119.2,
    7119.301,
    7119.4,
    7119.501,
    7119.6,
    7119.7,
    7119.8,
    7119.9,
    7119.999,
    7120.5,
    7121.001,
    7121.499,
    7122.001,
    7122.499,
    7123.001,
    7123.5,
    7123.999,
    7124.501,
    7125.0,
    7125.499,
    7126.001,
    7126.501,
    7127.001,
    7127.501,
    7128.0,
    7128.501,
    7129.001,
    7129.501,
]
2Fe_2C_norm = [
    0.0003420575729908,
    0.0009578583589531,
    0.0008418822252405,
    0.0008292009254626,
    0.0008061690706856,
    0.0007205773344578,
    0.0010674502787065,
    0.0013058108878836,
    0.0009396737777376,
    0.0013232890609449,
    0.0009592052259612,
    0.0012627821865698,
    0.0012415601843349,
    0.0007980093192673,
    0.0011730471721553,
    0.0011910781397569,
    0.0009852530548307,
    0.0011940839265592,
    0.0015905499402667,
    0.0019882384288064,
    0.0015309717178255,
    0.0019035091271258,
    0.0019962180260389,
    0.0022743900294111,
    0.0024727330858084,
    0.0022207941591367,
    0.0035394345986803,
    0.0036017647299268,
    0.0038466001663292,
    0.0058550861026303,
    0.0081916295942279,
    0.009216304781531,
    0.0110876751525532,
    0.0136881525689402,
    0.0163021308257985,
    0.0215673594175676,
    0.0302530350576839,
    0.0361916891109043,
    0.0440541056966501,
    0.0541022858354258,
    0.06436659737984,
    0.0742164202536294,
    0.0849080350074797,
    0.0940579374225227,
    0.1000021408680734,
    0.1032640575946513,
    0.1106423902320449,
    0.1166348760717354,
    0.1174433179804972,
    0.1220703316030212,
    0.1238690853604918,
    0.1262224298384344,
    0.1266889273067447,
    0.1287943185012897,
    0.1249295554687585,
    0.1228745377437241,
    0.1230052299544024,
    0.1193539978876256,
    0.1186048031143713,
    0.1206617242541662,
    0.1209258967760173,
    0.1201970497746408,
    0.118873962046722,
    0.1144935880833241,
    0.1090488835648211,
    0.1061574356914458,
    0.1010924490133627,
    0.0974751835170329,
    0.0957571774392676,
    0.0916088860333757,
    0.0907557540907266,
    0.0890803469714777,
    0.0881975646524163,
    0.0896744536547272,
    0.0882380189182447,
    0.0919641543771518,
    0.0928867475542353,
    0.0946719361304539,
    0.0971596187966444,
    0.0991694907405952,
    0.1013689267095114,
    0.1075621557848037,
    0.1077053140217313,
    0.1139164244723103,
    0.1216079358594769,
    0.1261389744842105,
    0.1363828042134539,
    0.1424494696114925,
    0.1555759807827486,
    0.1685407016993498,
    0.1819444948265127,
    0.1963930481880023,
    0.2086713870184505,
    0.2296723518631642,
    0.2437085344380583,
    0.257901574474425,
    0.2779661128742173,
    0.2945011573259384,
    0.3081379176963412,
    0.3275275481158617,
    0.3440170178479617,
    0.3532166771333676,
    0.3691104584713607,
    0.3816536936574421,
    0.3958016951473596,
    0.4080119667936207,
    0.4207310667801225,
    0.4300982801817826,
    0.4428822571220979,
    0.4622292617744433,
    0.4717919102973023,
    0.4891968957206152,
    0.500553847763617,
    0.504997651013264,
    0.5184933978394272,
    0.5323263975907869,
    0.5402255688474742,
    0.552300188681216,
    0.5632509895464175,
    0.5698440429560803,
    0.5785555165683679,
    0.5871021169302616,
    0.5980413900722649,
    0.6083868514262633,
    0.6075161061949136,
    0.6126783814950586,
    0.6196285262372823,
    0.6513303012057464,
    0.6817053156600633,
    0.7079215029056584,
    0.7472189751154502,
    0.7778358036703452,
    0.8105276224009321,
    0.8486918926116737,
    0.8790052471512091,
    0.9063538321360964,
    0.9226465263140676,
    0.9386421805547432,
    0.9511532453505038,
    0.9593491884579004,
    0.9644085185090192,
    0.9741668702396628,
    0.987497743815432,
    1.0056472056880854,
    1.0087808697919176,
    1.0171776097522334,
]

[output.df_fit]
energy = [
    7105.001,
    7105.501,
    7105.999,
    7106.499,
    7106.999,
    7107.5,
    7108.001,
    7108.099,
    7108.199,
    7108.3,
    7108.401,
    7108.499,
    7108.6,
    7108.7,
    7108.801,
    7108.9,
    7109.0,
    7109.1,
    7109.199,
    7109.3,
    7109.4,
    7109.501,
    7109.6,
    7109.7,
    7109.801,
    7109.899,
    7109.999,
    7110.1,
    7110.201,
    7110.3,
    7110.4,
    7110.501,
    7110.6,
    7110.7,
    7110.801,
    7110.899,
    7110.999,
    7111.1,
    7111.201,
    7111.3,
    7111.4,
    7111.501,
    7111.6,
    7111.7,
    7111.801,
    7111.9,
    7112.0,
    7112.1,
    7112.199,
    7112.3,
    7112.4,
    7112.499,
    7112.6,
    7112.7,
    7112.8,
    7112.9,
    7113.001,
    7113.1,
    7113.2,
    7113.301,
    7113.4,
    7113.501,
    7113.601,
    7113.699,
    7113.801,
    7113.899,
    7114.0,
    7114.1,
    7114.199,
    7114.3,
    7114.4,
    7114.499,
    7114.6,
    7114.701,
    7114.8,
    7114.9,
    7114.999,
    7115.1,
    7115.2,
    7115.3,
    7115.4,
    7115.499,
    7115.6,
    7115.7,
    7115.8,
    7115.9,
    7116.001,
    7116.1,
    7116.2,
    7116.3,
    7116.4,
    7116.501,
    7116.6,
    7116.7,
    7116.8,
    7116.9,
    7116.999,
    7117.1,
    7117.2,
    7117.3,
    7117.4,
    7117.499,
    7117.6,
    7117.701,
    7117.8,
    7117.9,
    7117.999,
    7118.1,
    7118.199,
    7118.3,
    7118.401,
    7118.5,
    7118.6,
    7118.699,
    7118.801,
    7118.9,
    7119.0,
    7119.099,
    7119.2,
    7119.301,
    7119.4,
    7119.501,
    7119.6,
    7119.7,
    7119.8,
    7119.9,
    7119.999,
    7120.5,
    7121.001,
    7121.499,
    7122.001,
    7122.499,
    7123.001,
    7123.5,
    7123.999,
    7124.501,
    7125.0,
    7125.499,
    7126.001,
    7126.501,
    7127.001,
    7127.501,
    7128.0,
    7128.501,
    7129.001,
    7129.501,
]
intensity = [
    0.0003420575729908,
    0.0009578583589531,
    0.0008418822252405,
    0.0008292009254626,
    0.0008061690706856,
    0.0007205773344578,
    0.0010674502787065,
    0.0013058108878836,
    0.0009396737777376,
    0.0013232890609449,
    0.0009592052259612,
    0.0012627821865698,
    0.0012415601843349,
    0.0007980093192673,
    0.0011730471721553,
    0.0011910781397569,
    0.0009852530548307,
    0.0011940839265592,
    0.0015905499402667,
    0.0019882384288064,
    0.0015309717178255,
    0.0019035091271258,
    0.0019962180260389,
    0.0022743900294111,
    0.0024727330858084,
    0.0022207941591367,
    0.0035394345986803,
    0.0036017647299268,
    0.0038466001663292,
    0.0058550861026303,
    0.0081916295942279,
    0.009216304781531,
    0.0110876751525532,
    0.0136881525689402,
    0.0163021308257985,
    0.0215673594175676,
    0.0302530350576839,
    0.0361916891109043,
    0.0440541056966501,
    0.0541022858354258,
    0.06436659737984,
    0.0742164202536294,
    0.0849080350074797,
    0.0940579374225227,
    0.1000021408680734,
    0.1032640575946513,
    0.1106423902320449,
    0.1166348760717354,
    0.1174433179804972,
    0.1220703316030212,
    0.1238690853604918,
    0.1262224298384344,
    0.1266889273067447,
    0.1287943185012897,
    0.1249295554687585,
    0.1228745377437241,
    0.1230052299544024,
    0.1193539978876256,
    0.1186048031143713,
    0.1206617242541662,
    0.1209258967760173,
    0.1201970497746408,
    0.118873962046722,
    0.1144935880833241,
    0.1090488835648211,
    0.1061574356914458,
    0.1010924490133627,
    0.0974751835170329,
    0.0957571774392676,
    0.0916088860333757,
    0.0907557540907266,
    0.0890803469714777,
    0.0881975646524163,
    0.0896744536547272,
    0.0882380189182447,
    0.0919641543771518,
    0.0928867475542353,
    0.0946719361304539,
    0.0971596187966444,
    0.0991694907405952,
    0.1013689267095114,
    0.1075621557848037,
    0.1077053140217313,
    0.1139164244723103,
    0.1216079358594769,
    0.1261389744842105,
    0.1363828042134539,
    0.1424494696114925,
    0.1555759807827486,
    0.1685407016993498,
    0.1819444948265127,
    0.1963930481880023,
    0.2086713870184505,
    0.2296723518631642,
    0.2437085344380583,
    0.257901574474425,
    0.2779661128742173,
    0.2945011573259384,
    0.3081379176963412,
    0.3275275481158617,
    0.3440170178479617,
    0.3532166771333676,
    0.3691104584713607,
    0.3816536936574421,
    0.3958016951473596,
    0.4080119667936207,
    0.4207310667801225,
    0.4300982801817826,
    0.4428822571220979,
    0.4622292617744433,
    0.4717919102973023,
    0.4891968957206152,
    0.500553847763617,
    0.504997651013264,
    0.5184933978394272,
    0.5323263975907869,
    0.5402255688474742,
    0.552300188681216,
    0.5632509895464175,
    0.5698440429560803,
    0.5785555165683679,
    0.5871021169302616,
    0.5980413900722649,
    0.6083868514262633,
    0.6075161061949136,
    0.6126783814950586,
    0.6196285262372823,
    0.6513303012057464,
    0.6817053156600633,
    0.7079215029056584,
    0.7472189751154502,
    0.7778358036703452,
    0.8105276224009321,
    0.8486918926116737,
    0.8790052471512091,
    0.9063538321360964,
    0.9226465263140676,
    0.9386421805547432,
    0.9511532453505038,
    0.9593491884579004,
    0.9644085185090192,
    0.9741668702396628,
    0.987497743815432,
    1.0056472056880854,
    1.0087808697919176,
    1.0171776097522334,
]
residual = [
    -0.00034205757185718134,
    -0.0009578583517724469,
    -0.0008418821825402468,
    -0.0008292006845784976,
    -0.0008061677936089662,
    -0.0007205708728386654,
    -0.001067413359772988,
    -0.0013057553690999186,
    -0.000939586236672716,
    -0.0013231443959457385,
    -0.0009589565306735475,
    -0.001262348493570518,
    -0.0012407742642242248,
    -0.0007965771753644338,
    -0.0011704142539390636,
    -0.0011863136912851166,
    -0.0009766538529198741,
    -0.0011787487487002774,
    -0.0015637410767422443,
    -0.0019415948284819795,
    -0.0014516273643412874,
    -0.0017702355089526552,
    -0.0017786018318417308,
    -0.0019238124957055213,
    -0.0019159569299232776,
    -0.0013645417540346242,
    -0.002235783819390948,
    -0.001646833542214263,
    -0.0009716888590921118,
    -0.0017382622196249354,
    -0.0023867836427954436,
    -0.0011613813440553324,
    -0.0001913368336202842,
    0.0008183376461035671,
    0.0026945460882681106,
    0.002657573869824431,
    0.00021636921832371078,
    0.0014930997280680133,
    0.0016753994704266847,
    0.00017479179218952978,
    -0.000993322283640144,
    -0.0014443365990103457,
    -0.003005854861824253,
    -0.0033208754343989344,
    -0.0010353389551132908,
    0.002841008838532777,
    0.001549967426353202,
    0.0004080291545064535,
    0.0031668192151274033,
    0.0009875182843967073,
    0.0005791632458213153,
    -0.0012058568399128389,
    -0.001684651607661708,
    -0.004161398507594394,
    -0.0008312853328803077,
    0.0006598877217596499,
    -8.28042641475013e-06,
    0.003132163831671253,
    0.0033001951378097694,
    0.00045941693544078455,
    -0.0009112899976501665,
    -0.00179435336413665,
    -0.0026431262273944045,
    -0.0009756799332568677,
    0.0010834324446318128,
    0.0003138430723546304,
    0.0013980560794507185,
    0.0011272518732230452,
    -0.0006775450157258944,
    0.00047121148482018316,
    -0.0008549592904028153,
    -0.0004542524814972193,
    3.978800030511598e-05,
    -0.0009982382463795264,
    0.0015097441306289872,
    -0.0006824594982036691,
    0.00018654373074179775,
    0.0003888945958994139,
    -3.6643812697245703e-06,
    0.0002722778875575982,
    0.0006955467916251318,
    -0.002374256217968884,
    0.0014258390885859007,
    6.786629958011048e-05,
    -0.0016749728283384224,
    0.000934026040148972,
    -0.0008444575597972293,
    0.0026137696829987844,
    0.00032179559763337306,
    -0.000621601614775813,
    -0.0008601651674573774,
    -0.0009125386843286398,
    0.0018989346378988636,
    -0.003021635089152208,
    -0.0003443456508659126,
    0.0025377078657217167,
    -0.0005728637489402777,
    -7.902464592779435e-05,
    0.002605588175162654,
    -0.0011831039902784335,
    -0.002860333521863767,
    0.00187535717863474,
    -0.0004039807384024763,
    0.00025914762725282037,
    -0.0011417069237150135,
    -0.0005139778933705985,
    -0.00046544004015375284,
    0.0032792058630455867,
    0.003396988414881341,
    -0.0028167754175059123,
    0.0006220509267454988,
    -0.0042681663992946706,
    -0.003304753803027971,
    0.004059820949364301,
    0.0022715199302945077,
    -0.0006773770854622274,
    0.0019205501853242213,
    -0.0002588517191011164,
    -0.0016188438294780783,
    0.0008831076085867862,
    0.0006249877643093038,
    0.00025708823734260644,
    -0.0030729319346336492,
    -0.0061089109821378385,
    0.0017285986923075702,
    0.003228406363194103,
    0.002612312797433125,
    0.00037012802672731215,
    -0.00160701040662381,
    0.0023577418341812484,
    -0.003685922084190829,
    0.0006085559517782224,
    0.0033211306921248074,
    -0.0012047973347333318,
    -0.0009526754573814245,
    -0.0019830014190183043,
    0.002426269303570372,
    0.001329071110064084,
    -0.001135247739959544,
    -0.0019236804674740426,
    0.0008073915230502049,
    0.0013790003754660107,
    0.0009325302944870328,
    -0.003949501454330484,
    0.003110388369659267,
    -0.0008331926338462914,
]
fit = [
    1.1336186438344609e-12,
    7.18065309903565e-12,
    4.270025327247906e-11,
    2.4088410237842195e-10,
    1.277076633787906e-09,
    6.46161913461351e-09,
    3.6918933512099586e-08,
    5.551878368148522e-08,
    8.754106488404606e-08,
    1.4466499916152183e-07,
    2.4869528765254084e-07,
    4.3369299928207837e-07,
    7.859201106752596e-07,
    1.4321439028661814e-06,
    2.63291821623636e-06,
    4.764448471783348e-06,
    8.599201910825926e-06,
    1.5335177858922687e-05,
    2.6808863524455627e-05,
    4.664360032442046e-05,
    7.934435348421268e-05,
    0.00013327361817314478,
    0.0002176161941971691,
    0.0003505775337055788,
    0.0005567761558851222,
    0.0008562524051020756,
    0.0013036507792893517,
    0.001954931187712537,
    0.002874911307237088,
    0.0041168238830053645,
    0.005804845951432457,
    0.008054923437475667,
    0.010896338318932915,
    0.014506490215043768,
    0.01899667691406661,
    0.02422493328739203,
    0.03046940427600761,
    0.03768478883897231,
    0.04572950516707679,
    0.05427707762761533,
    0.06337327509619986,
    0.07277208365461905,
    0.08190218014565545,
    0.09073706198812377,
    0.0989668019129601,
    0.10610506643318408,
    0.1121923576583981,
    0.11704290522624185,
    0.1206101371956246,
    0.12305784988741791,
    0.12444824860631312,
    0.12501657299852156,
    0.12500427569908298,
    0.1246329199936953,
    0.1240982701358782,
    0.12353442546548375,
    0.12299694952798765,
    0.12248616171929685,
    0.12190499825218107,
    0.12112114118960698,
    0.12001460677836713,
    0.11840269641050415,
    0.1162308358193276,
    0.11351790815006724,
    0.11013231600945292,
    0.10647127876380043,
    0.10249050509281342,
    0.09860243539025594,
    0.0950796324235417,
    0.09208009751819589,
    0.08990079480032379,
    0.08862609448998048,
    0.08823735265272141,
    0.08867621540834768,
    0.08974776304887369,
    0.09128169487894813,
    0.0930732912849771,
    0.09506083072635331,
    0.09715595441537468,
    0.0994417686281528,
    0.10206447350113654,
    0.10518789956683482,
    0.1091311531103172,
    0.11398429077189041,
    0.11993296303113848,
    0.12707300052435946,
    0.13553834665365666,
    0.14506323929449128,
    0.15589777638038196,
    0.16791910008457397,
    0.18108432965905533,
    0.19548050950367366,
    0.21057032165634937,
    0.226650716774012,
    0.24336418878719238,
    0.26043928234014674,
    0.277393249125277,
    0.2944221326800106,
    0.31074350587150384,
    0.3263444441255833,
    0.3411566843260979,
    0.3550920343120023,
    0.3687064777329582,
    0.38191284128469494,
    0.39465998822364456,
    0.4074979889002501,
    0.42026562673996876,
    0.4333774860448282,
    0.44627924553697923,
    0.4594124863569374,
    0.4724139612240478,
    0.48492872932132053,
    0.49724909396058903,
    0.5090574719626283,
    0.5207649177697217,
    0.5316490205053247,
    0.5421461190327984,
    0.5520413369621149,
    0.5616321457169394,
    0.570727150564667,
    0.5791805043326772,
    0.5873592051676042,
    0.5949684581376312,
    0.6022779404441254,
    0.6092447048872212,
    0.6159067878582527,
    0.6222408390347154,
    0.6517004292324737,
    0.6800983052534395,
    0.7102792447398396,
    0.7435330530312594,
    0.7784443596221234,
    0.8138487530930569,
    0.8474870952769403,
    0.8780525716938277,
    0.9043708307170781,
    0.925072795617638,
    0.9399712516648073,
    0.9500179976105443,
    0.9574255079904264,
    0.9652159100320694,
    0.9755458706151288,
    0.988430274109919,
    1.001697704233755,
    1.0118912581615769,
    1.016344417118387,
]
gaussian_1 = [
    4.702338014381597e-23,
    3.6571810971582804e-20,
    1.7113966189608448e-17,
    5.062603058375211e-15,
    9.227238082347467e-13,
    1.0455245057892949e-10,
    7.2849941238581456e-09,
    1.5785623277718097e-08,
    3.4089380071083876e-08,
    7.274119246374805e-08,
    1.5218071251129761e-07,
    3.056420651023319e-07,
    6.150111716023608e-07,
    1.2052889423905057e-06,
    2.3317489574039586e-06,
    4.367857531027046e-06,
    8.076767638970253e-06,
    1.464851833578784e-05,
    2.5910572465389587e-05,
    4.5463919748133376e-05,
    7.780077866890708e-05,
    0.00013124856124626278,
    0.00021497058341411938,
    0.0003471019546479495,
    0.0005521743563717021,
    0.0008501649364533056,
    0.0012954668395263598,
    0.0019437437638221958,
    0.0028593650824035436,
    0.0040949811210297836,
    0.005773495449231563,
    0.008008994415268771,
    0.010828632943383473,
    0.014405273680974023,
    0.01884383285096605,
    0.023996541776342584,
    0.030126010746997202,
    0.037169172656554395,
    0.044961629857272915,
    0.053153944503748954,
    0.06174364714511929,
    0.07043037448814106,
    0.0786080092117573,
    0.0861558031639335,
    0.09267462134866272,
    0.0976519607261971,
    0.1009856493766272,
    0.10242956842899177,
    0.101915942875795,
    0.09943005065815738,
    0.09515777924465851,
    0.08938701391222247,
    0.08223534711514303,
    0.0742584917901112,
    0.06576891911076352,
    0.05713237396054623,
    0.048595138187659946,
    0.040678633813171196,
    0.033341787677117186,
    0.026742869150251564,
    0.02113464143794536,
    0.016301205150300632,
    0.012362492706345497,
    0.009251930261317322,
    0.006708720152124499,
    0.004833664132345373,
    0.003381431142262741,
    0.0023281231104442055,
    0.0015785016568952116,
    0.0010413043596311168,
    0.000676462984774916,
    0.00043300856324635496,
    0.0002693628486365653,
    0.00016428457610411423,
    9.926114891592154e-05,
    5.853027666065562e-05,
    3.4039925711653624e-05,
    1.9201895082562835e-05,
    1.0683322252120666e-05,
    5.829825433675165e-06,
    3.1202670012092494e-06,
    1.648752108448829e-06,
    8.433835586197699e-07,
    4.259143719054528e-07,
    2.1096307411320274e-07,
    1.0248907683106386e-07,
    4.8470086902194735e-08,
    2.2823424619301083e-08,
    1.0461956336891009e-08,
    4.703617329992564e-09,
    2.0741399004162385e-09,
    8.895053016281726e-10,
    3.805494790905747e-10,
    1.5833544724635469e-10,
    6.461482317307804e-11,
    2.5862657760515087e-11,
    1.0249519259538763e-11,
    3.909453890240071e-12,
    1.4764476229337683e-12,
    5.468988124414329e-13,
    1.986931529454437e-13,
    7.154327610710876e-14,
    2.4745469633326783e-14,
    8.391516669829115e-15,
    2.8520454513412543e-15,
    9.405183899936475e-16,
    3.076867488669453e-16,
    9.650502945013536e-17,
    3.038321175138662e-17,
    9.163904321215043e-18,
    2.7098502758936922e-18,
    8.053025742751205e-19,
    2.318882998881579e-19,
    6.63312449316965e-20,
    1.7908604410117935e-20,
    4.929013389908306e-21,
    1.3134927795643316e-21,
    3.4797774136895623e-22,
    8.800838072091989e-23,
    2.182300137463431e-23,
    5.457180439192128e-24,
    1.301261181750309e-24,
    3.131558577370825e-25,
    7.286804726298618e-26,
    1.6630323927566795e-26,
    3.7226419875136e-27,
    8.298795999345318e-28,
    3.118037598801113e-31,
    7.204106190476387e-35,
    1.0808826607669674e-38,
    9.291740433190719e-43,
    5.31284810982443e-47,
    1.7270805761673618e-51,
    3.681323584674026e-56,
    4.844070871085964e-61,
    3.6618091836607174e-66,
    1.8309352267484984e-71,
    5.6515210999142756e-77,
    9.93460480306564e-83,
    1.1332302910987101e-88,
    7.964534456598418e-95,
    3.448873442873506e-101,
    9.489127549725457e-108,
    1.512637660484976e-114,
    1.5320597289606041e-121,
    9.560731614629557e-129,
]
gaussian_2 = [
    6.233908614690921e-30,
    9.684548627558344e-27,
    9.420693473771297e-24,
    6.064163840959167e-21,
    2.5104994612967045e-18,
    6.756301001161447e-16,
    1.167324060822831e-13,
    3.036382243844341e-13,
    7.914125443057034e-13,
    2.0456273649457947e-12,
    5.193116194591339e-12,
    1.2604762482880557e-11,
    3.088334700176654e-11,
    7.368081123052683e-11,
    1.7417161558041812e-10,
    3.9775038849353213e-10,
    8.999881444380002e-10,
    2.000760066317716e-09,
    4.3364099526341996e-09,
    9.377943095334868e-09,
    1.9772516815889097e-08,
    4.125461143675107e-08,
    8.336174800572133e-08,
    1.6669298033045937e-07,
    3.2968103019355137e-07,
    6.280529469474818e-07,
    1.1912957004161973e-06,
    2.233776756124379e-06,
    4.1137498636940125e-06,
    7.355179435712138e-06,
    1.299774743225533e-05,
    2.2689885627768474e-05,
    3.849584658925029e-05,
    6.451858510830161e-05,
    0.00010676161813341846,
    0.0001710690716314747,
    0.0002719664147872366,
    0.0004266670793920854,
    0.0006574169756106169,
    0.0009869236626341847,
    0.0014617693260599906,
    0.0021349943159618447,
    0.003041344019038601,
    0.004272253051397912,
    0.005914812024698497,
    0.007995321809939612,
    0.010651812371759876,
    0.013942578975727237,
    0.017887111097767004,
    0.02265575095752663,
    0.02812510844510389,
    0.034238716332263136,
    0.04110757248152816,
    0.04839870184932883,
    0.055985768134692505,
    0.06362878279039319,
    0.0711216776812399,
    0.07794741227825776,
    0.08401828538841419,
    0.08902014377491145,
    0.09257936073275574,
    0.09465409069436574,
    0.09505238208465872,
    0.09382329937669145,
    0.09090889482407928,
    0.08668119393348024,
    0.08107825142104796,
    0.07455296175703953,
    0.06742741426036743,
    0.0597836042628728,
    0.05213612631363447,
    0.04474417874742766,
    0.03760522833120023,
    0.03104115260480866,
    0.025274692712433947,
    0.020179145902276898,
    0.015868803769135135,
    0.012199238198624972,
    0.009237314834180598,
    0.006872121457146013,
    0.005023055229747406,
    0.003619536753556428,
    0.0025451790821028834,
    0.0017643779043530657,
    0.001201702380837106,
    0.0008041448388983377,
    0.0005264336637441427,
    0.00034151134216388877,
    0.00021673977967363856,
    0.00013514630283321762,
    8.27945513582351e-05,
    4.95778814081601e-05,
    2.947087776897757e-05,
    1.712327365395199e-05,
    9.774905548483893e-06,
    5.482395824489342e-06,
    3.0393891602878664e-06,
    1.6356190613371296e-06,
    8.700337899087703e-07,
    4.5469703541912504e-07,
    2.3347488576249342e-07,
    1.1860410538063202e-07,
    5.8381118033585574e-08,
    2.8224289213439393e-08,
    1.3602941435900508e-08,
    6.39456649434534e-09,
    2.976557568102248e-09,
    1.3401820751717263e-09,
    6.023992672876878e-10,
    2.6172468551210135e-10,
    1.1168191664387284e-10,
    4.762705771792782e-11,
    1.9785924834715662e-11,
    8.14930576653872e-12,
    3.2088590526762334e-12,
    1.2760169345123138e-12,
    4.939548167081672e-13,
    1.8970832324356535e-13,
    7.020126471955313e-14,
    2.5514167791863683e-14,
    9.296743145953328e-15,
    3.2604536926454578e-15,
    1.1472152531826033e-15,
    3.92464177264684e-16,
    1.3191287249241506e-16,
    4.356185640246315e-17,
    1.429499706911392e-17,
    3.8993709935111954e-20,
    6.828709429561833e-23,
    8.006606995658298e-26,
    5.708887189223924e-29,
    2.778415772080923e-32,
    8.165238970704907e-36,
    1.620840733567316e-39,
    2.0729029352099048e-43,
    1.6119579271596442e-47,
    8.534514019936626e-52,
    2.9111934888718014e-56,
    5.9903042214323774e-61,
    8.268300327730339e-66,
    7.339809020178967e-71,
    4.1903898516856694e-76,
    1.578290074081476e-81,
    3.6332662630832607e-87,
    5.517855887713683e-93,
    5.389452315050287e-99,
]
gaussian_3 = [
    8.197358437591147e-86,
    1.05193100004742e-77,
    4.857928514490253e-70,
    9.303095563085829e-63,
    6.8692222653473565e-56,
    2.012729554604502e-49,
    2.265216739588289e-43,
    3.091782039491857e-42,
    4.286304034735467e-41,
    5.8690904224464456e-40,
    7.729831098410139e-39,
    9.0859465167306e-38,
    1.1083930016004334e-36,
    1.2694718189825243e-35,
    1.4332984465280468e-34,
    1.4852996893188088e-33,
    1.5173152632627763e-32,
    1.4920442795550436e-31,
    1.3811860946779186e-30,
    1.2868440817719867e-29,
    1.1286629315449802e-28,
    9.732579521188147e-28,
    7.744143168740352e-27,
    6.058207615018004e-26,
    4.654184794592965e-25,
    3.2426309126336034e-24,
    2.2634260152576314e-23,
    1.5497753865984223e-22,
    1.0206635170559182e-21,
    6.235854256537222e-21,
    3.735732566617567e-20,
    2.1919234460073346e-19,
    1.1958256633618748e-18,
    6.389695147851278e-18,
    3.3401464849859764e-17,
    1.6016664155612392e-16,
    7.636288779528285e-16,
    3.557711308598694e-15,
    1.5943014504772397e-14,
    6.678529997230406e-14,
    2.7327644086640793e-13,
    1.0910325339980807e-12,
    4.081100253133236e-12,
    1.4894674684991118e-11,
    5.297882256142191e-11,
    1.7695832005865074e-10,
    5.760460359890427e-10,
    1.805042978837464e-09,
    5.385788035309877e-09,
    1.580813745020672e-08,
    4.418181013711009e-08,
    1.1771568592534267e-07,
    3.0782334643449627e-07,
    7.673558418980915e-07,
    1.8413493858456836e-06,
    4.253238611453249e-06,
    9.530904396437401e-06,
    2.024040917128772e-05,
    4.1699925704817564e-05,
    8.325022539578502e-05,
    0.00015787003855586876,
    0.00029181461085140694,
    0.0005159814202845248,
    0.0008692567408142745,
    0.0014388667348262732,
    0.002249495391721533,
    0.0034312518186703023,
    0.005016097000612475,
    0.007035934472202857,
    0.009561478254477626,
    0.012467254437300002,
    0.015615496781869038,
    0.018905790112089413,
    0.022016345679950963,
    0.024614750461306744,
    0.026525401324854328,
    0.027510309931726908,
    0.02747435227825915,
    0.02640744813592316,
    0.024432592828703872,
    0.021759896656814742,
    0.01868696988306123,
    0.015394437235861397,
    0.012228791354781462,
    0.009350770586940425,
    0.006882645765272844,
    0.004858782933668674,
    0.0033258594843574656,
    0.002183455571270899,
    0.001379840764540553,
    0.0008393782892528332,
    0.0004887905080572742,
    0.00027704333101891875,
    0.00015031727979004163,
    7.850806341940065e-05,
    3.946969498555112e-05,
    1.924382681402253e-05,
    8.898057921876942e-06,
    3.990039370979104e-06,
    1.7222781131494585e-06,
    7.156052747369364e-07,
    2.8890146229811855e-07,
    1.1019109050468594e-07,
    4.0425425376119236e-08,
    1.4567868916530427e-08,
    5.002499113951753e-09,
    1.6722906624082384e-09,
    5.261401667997304e-10,
    1.6309686661259492e-10,
    4.751081625274982e-11,
    1.331222785465295e-11,
    3.683495311497858e-12,
    9.686350048288027e-13,
    2.4862961444018595e-13,
    5.889480110150102e-14,
    1.4012807898677017e-14,
    3.16374740891713e-15,
    6.98285990906561e-16,
    1.4384259777869505e-16,
    2.8500539603590526e-17,
    5.615000883777356e-18,
    1.0300838418037988e-18,
    1.8818661741777093e-19,
    3.253676818279972e-20,
    5.415072044770422e-21,
    8.675174394478846e-22,
    1.3633178099064804e-22,
    6.586416531032334e-27,
    1.222215424872037e-31,
    9.378863658499952e-37,
    2.5148755951177697e-42,
    2.890930077930308e-48,
    1.143668475537408e-54,
    1.9069729490048806e-61,
    1.2306840405182316e-68,
    2.759011745572433e-76,
    2.6521157984918476e-84,
    9.867089552854788e-93,
    1.2535465573765923e-101,
    6.64982511423356e-111,
    1.360140284058614e-120,
    1.0726570901554369e-130,
    3.426801458128795e-141,
    3.8240757763158995e-152,
    1.7286810332875786e-163,
    3.013054373674492e-175,
]
gaussian_4 = [
    6.247647965653425e-154,
    7.982142775627884e-142,
    2.8775414023405158e-130,
    3.624510325457152e-119,
    1.4301491080080432e-108,
    1.849679504006764e-98,
    7.45928957979321e-89,
    4.925547584744203e-87,
    3.383664358274903e-85,
    2.3132473064271692e-83,
    1.5082999936028232e-81,
    8.302379141691094e-80,
    4.931067435765104e-78,
    2.6844350759046576e-76,
    1.450964178075939e-74,
    6.921262757321476e-73,
    3.2779762767533683e-71,
    1.482048595292269e-69,
    6.161750848570748e-68,
    2.635628687615624e-66,
    1.0366910997637898e-64,
    4.0354769272319834e-63,
    1.3953660889689458e-61,
    4.7748728854146713e-60,
    1.6147708624960954e-58,
    4.700867087777916e-57,
    1.4001087404813149e-55,
    4.115457323275341e-54,
    1.1537329973612943e-52,
    2.8917667430361915e-51,
    7.149737382761422e-50,
    1.741329239869349e-48,
    3.8023514725507907e-47,
    8.178762480611298e-46,
    1.730541385721736e-44,
    3.1962703874533366e-43,
    5.983964288495211e-42,
    1.1005014846940408e-40,
    1.930292611043626e-39,
    3.0553373103462186e-38,
    4.7484042160029335e-37,
    7.235753920461224e-36,
    9.977763940295013e-35,
    1.3490568439336186e-33,
    1.7859526784558862e-32,
    2.1455211736423187e-31,
    2.523703532356449e-30,
    2.833870726668755e-29,
    2.967262277721481e-28,
    3.1086508027389806e-27,
    3.036841640563308e-26,
    2.7702021838767904e-25,
    2.5213379644415104e-24,
    2.1428401492677293e-23,
    1.7385398723991818e-22,
    1.3465289796926766e-21,
    1.0154762426235297e-20,
    7.027264644475199e-20,
    4.735064122316019e-19,
    3.10229804091763e-18,
    1.870309507310605e-17,
    1.1156814089395608e-16,
    6.240548866085186e-16,
    3.223953574312065e-15,
    1.698620958279732e-14,
    8.012007736185046e-14,
    3.782199052444633e-13,
    1.678067612320762e-12,
    7.007151323586064e-12,
    2.873744209519126e-11,
    1.1092302101839364e-10,
    4.0352193865763706e-10,
    1.4377300676881293e-09,
    4.885605940354083e-09,
    1.547667619814697e-08,
    4.736222754873328e-08,
    1.3691991390244744e-07,
    3.858775152781433e-07,
    1.0273357543773085e-06,
    2.611027834676419e-06,
    6.335002182046066e-06,
    1.4553595542957854e-05,
    3.2443358785591624e-05,
    6.848091945226634e-05,
    0.0001379906069204032,
    0.0002654395519365133,
    0.000490292907156553,
    0.0008544887776708111,
    0.001429983348350571,
    0.002284503174933519,
    0.003484084827970432,
    0.005090393402413719,
    0.0070500327636057935,
    0.009353983421226503,
    0.011847813933809974,
    0.014325705637514247,
    0.01651606795493683,
    0.018221332168341004,
    0.019167542256679118,
    0.01924814591322162,
    0.018452174108887907,
    0.016905468739256486,
    0.014752761896830335,
    0.012278641657783954,
    0.00979588769134642,
    0.007445318526588039,
    0.0054206577903591355,
    0.003741715465984438,
    0.002484935276538178,
    0.0015617190591490455,
    0.0009360986418839911,
    0.0005413519889235899,
    0.00029728459353431624,
    0.00015689379228511917,
    7.743870188080475e-05,
    3.726210745376106e-05,
    1.6994357694776505e-05,
    7.46258585591237e-06,
    3.0753032225224424e-06,
    1.2086969374068104e-06,
    4.621849574283153e-07,
    1.653919416563392e-07,
    5.768838017609445e-08,
    1.9009857736684655e-08,
    5.98006022270133e-09,
    1.7958432108956527e-09,
    5.214267004866332e-10,
    4.968269178454243e-13,
    1.476055840945767e-16,
    1.4505860994326734e-20,
    4.1274596745498245e-25,
    4.017582141055913e-30,
    1.111423977848789e-35,
    1.0409256936757064e-41,
    3.068161951074026e-48,
    2.5731006919123955e-55,
    7.459916678636054e-63,
    6.806592591544875e-71,
    1.7305006349573278e-79,
    1.4878250257173208e-88,
    4.007155297160088e-98,
    3.3808406864475398e-108,
    9.392395216670052e-119,
    7.398001668981813e-130,
    1.918737711024424e-141,
    1.5589099019182664e-153,
]
gaussian_5 = [
    9.241452719134492e-13,
    6.1449973180884304e-12,
    3.7839055956628206e-11,
    2.1894586249023844e-10,
    1.1816264000863112e-09,
    5.966835828361683e-09,
    2.8095311536855846e-08,
    3.77315959777638e-08,
    5.083843585350221e-08,
    6.850869932778596e-08,
    9.205869639819318e-08,
    1.2229043013517705e-07,
    1.6341027101327762e-07,
    2.1712191079192667e-07,
    2.88492060049274e-07,
    3.8012102854703883e-07,
    5.008594093162491e-07,
    6.581117699539759e-07,
    8.600141795672994e-07,
    1.1267743163064527e-06,
    1.4682175103272725e-06,
    1.9127801730130016e-06,
    2.4721052603806833e-06,
    3.1944055965223727e-06,
    4.126653989308629e-06,
    5.276219532903552e-06,
    6.76126093846469e-06,
    8.661263525802473e-06,
    1.1063699319661221e-05,
    1.4025428163778587e-05,
    1.777331284987787e-05,
    2.2512350038067532e-05,
    2.830365614292864e-05,
    3.556840872413521e-05,
    4.4673524659955764e-05,
    5.5579654370525937e-05,
    6.926589953425865e-05,
    8.626821645105011e-05,
    0.00010713903153348911,
    0.00013212447947360845,
    0.00016282997040251225,
    0.00020052317687093592,
    0.00024524834892779654,
    0.00029972763440395164,
    0.0003660078112905733,
    0.0004439538358404102,
    0.0005380568263089745,
    0.0006502919206609599,
    0.0007823007377894183,
    0.0009419729307333293,
    0.0011289852671063187,
    0.0013469751973393083,
    0.0016082650246984648,
    0.0019115123502094443,
    0.0022656169180137,
    0.002677846812993133,
    0.0031614232273538562,
    0.00370982880904348,
    0.0043483326356919295,
    0.00509041283114616,
    0.0059242063508664474,
    0.006896297373309982,
    0.007993413646123555,
    0.009212812024049003,
    0.010649630538130285,
    0.012207384614566729,
    0.014012303834217699,
    0.016017227820998375,
    0.018234436752551483,
    0.020754515816254655,
    0.023526647873698472,
    0.026562625249036943,
    0.029979513714742046,
    0.03373989519493349,
    0.03777884137811186,
    0.04223237248807671,
    0.04702906309633126,
    0.052336998006607634,
    0.058019675084390335,
    0.06414039883794705,
    0.07070952170694586,
    0.0776620144992069,
    0.08521970484514489,
    0.09316566931454362,
    0.10156911555184565,
    0.11042243320661849,
    0.11980848561289892,
    0.12942501861068073,
    0.1395351158680627,
    0.15001637892633338,
    0.1608361686399176,
    0.17206909618047653,
    0.1833341796319246,
    0.19492077048814146,
    0.20666297596682182,
    0.21850285618806345,
    0.23025951427958355,
    0.24222314353787647,
    0.25396841847110685,
    0.2655422756088429,
    0.2768710263378355,
    0.28777156666319603,
    0.2984934637257211,
    0.30873603782507036,
    0.31823772377306236,
    0.32722380922618727,
    0.33544797240155666,
    0.34308442921553084,
    0.34977216500037955,
    0.35572684395382675,
    0.36075602221354575,
    0.3647470509676489,
    0.36780208243947254,
    0.3698352694880488,
    0.37088094645100395,
    0.37086909615186264,
    0.3698303592083126,
    0.3677939869288404,
    0.3647002200970694,
    0.3606060281743206,
    0.355655075135702,
    0.34968864035243075,
    0.34299004425346113,
    0.33542280447206835,
    0.32710978605815355,
    0.31811516127763345,
    0.3086059261987808,
    0.253814733110182,
    0.19465037919743497,
    0.13950250510366619,
    0.09297639556039634,
    0.05800099825970283,
    0.033610744279199835,
    0.018226957344821968,
    0.009221851169331514,
    0.004332501415605206,
    0.0019072044794013433,
    0.000783291992692477,
    0.00029834738414566625,
    0.00010638426420548338,
    3.5381769347831006e-05,
    1.0975610662418243e-05,
    3.183700693867365e-06,
    8.569746273431352e-07,
    2.157039454581797e-07,
    5.064017606712913e-08,
]
gaussian_6 = [
    2.0947338368354416e-13,
    1.035655733128435e-12,
    4.861180177092986e-12,
    2.1933177205664123e-11,
    9.452750651968782e-11,
    3.9023017268310765e-10,
    1.538511062200116e-09,
    2.001260703756656e-09,
    2.6124574214580956e-09,
    3.4130615552153707e-09,
    4.4506853473566586e-09,
    5.747898871216988e-09,
    7.467784102525017e-09,
    9.65936797217478e-09,
    1.2503025836881285e-08,
    1.6072159873388127e-08,
    2.0674871540463355e-08,
    2.6546988939487032e-08,
    3.39404634760306e-08,
    4.3528308012477765e-08,
    5.558477527021022e-08,
    7.102212367158244e-08,
    9.014374762372883e-08,
    1.1448044174567725e-07,
    1.4546443749761664e-07,
    1.831960884217187e-07,
    2.313830086774982e-07,
    2.923834426554448e-07,
    3.687754126972172e-07,
    4.6215403897169283e-07,
    5.794414395753591e-07,
    7.267858590664443e-07,
    9.058718554772891e-07,
    1.129538879194556e-06,
    1.4089183870776654e-06,
    1.742782366236265e-06,
    2.1612109271328276e-06,
    2.680881289124071e-06,
    3.3192952421020895e-06,
    4.084971411336029e-06,
    5.02864004982315e-06,
    6.191652655869177e-06,
    7.578534393222462e-06,
    9.278085565211895e-06,
    1.1360622884271305e-05,
    1.3829812351218194e-05,
    1.6838408992992845e-05,
    2.046396072345053e-05,
    2.4776914483636756e-05,
    3.0059281241265392e-05,
    3.633112536349562e-05,
    4.3749377868568864e-05,
    5.2782625226191455e-05,
    6.344579803669266e-05,
    7.612347670225679e-05,
    9.116712069709559e-05,
    0.00010917745090146292,
    0.0001300436364525641,
    0.00015488891876023282,
    0.0001844602507124688,
    0.00021852164072534084,
    0.0002592798236657889,
    0.00030655435924273664,
    0.000360594494692138,
    0.00042618353016347617,
    0.0004995142121162844,
    0.0005872320071800158,
    0.0006879800088071571,
    0.0008032856945265638,
    0.0009391168603259054,
    0.0010942016281137543,
    0.0012706533141954616,
    0.001477285426993562,
    0.0017143110504970417,
    0.0019799169002663363,
    0.0022858306239642704,
    0.0026304674683135763,
    0.003030050271779735,
    0.0034790329108134203,
    0.003987228392654736,
    0.004561288712984238,
    0.005201584070385031,
    0.005936521974622788,
    0.006753985873337722,
    0.0076699421645367435,
    0.008694165506596968,
    0.009849177563067002,
    0.011109925607921144,
    0.012524447718828487,
    0.014093208935689754,
    0.01582942246054429,
    0.01776710595383523,
    0.019860356846537537,
    0.022184714594879838,
    0.02473571778494858,
    0.02752954678474551,
    0.030550944116897717,
    0.03391249709724844,
    0.03753582218178362,
    0.04147018469152264,
    0.04573301977737461,
    0.050293820165340127,
    0.055313267875348904,
    0.06072001644165127,
    0.06641164644817267,
    0.0725700666244309,
    0.07908633294476398,
    0.08617785696223801,
    0.09357574114922174,
    0.10158962338724609,
    0.1100837704218615,
    0.1188826569366,
    0.12825044727173288,
    0.13800208416556534,
    0.1485459240584763,
    0.15925874300462675,
    0.17055292083150764,
    0.18219365800377416,
    0.1945281855675135,
    0.20730973063913782,
    0.2202527820016415,
    0.2338570018434011,
    0.24755731369823633,
    0.26173316103615696,
    0.27621395234322155,
    0.29096204949505855,
    0.30578554368992694,
    0.3825269961649182,
    0.45700859033532193,
    0.5210990126282714,
    0.5680559956497883,
    0.5912074676186051,
    0.587821185484393,
    0.5583187774940417,
    0.5066354713099503,
    0.43878578985567795,
    0.3633284866188324,
    0.2874237847688466,
    0.21683595820932278,
    0.15641721080673762,
    0.10777911091386765,
    0.07093841513278648,
    0.04464246508350371,
    0.026783401228283994,
    0.01536395718956541,
    0.00841854959758007,
]
gaussian_7 = [
    1.1725284055562794e-22,
    1.1917558875119357e-21,
    1.1362985948470146e-20,
    1.0349152062507746e-19,
    8.921615498160784e-19,
    7.30984352709418e-18,
    5.667656287764354e-17,
    8.406084856143425e-17,
    1.2541004404341957e-16,
    1.8742992959790257e-16,
    2.794933163141835e-16,
    4.109777562936312e-16,
    6.101427602922259e-16,
    9.002968918021514e-16,
    1.330639059362991e-15,
    1.947284915583801e-15,
    2.85442712823643e-15,
    4.1749711445899444e-15,
    6.0701019430074015e-15,
    8.872738588937976e-15,
    1.2892210164903205e-14,
    1.8760760932895398e-14,
    2.7039703764676466e-14,
    3.903074058488167e-14,
    5.642042957589142e-14,
    8.049732827127216e-14,
    1.154332837851892e-13,
    1.657588847020634e-13,
    2.374917045465982e-13,
    3.3711817912366967e-13,
    4.791841417095248e-13,
    6.819940559683351e-13,
    9.617853066320652e-13,
    1.3581057084150844e-12,
    1.920075257368332e-12,
    2.681049865950077e-12,
    3.761014865792376e-12,
    5.2820912007115454e-12,
    7.401719179822658e-12,
    1.0280456514468958e-11,
    1.4294969694104394e-11,
    1.9898322779809883e-11,
    2.7457442854044493e-11,
    3.7928537702876124e-11,
    5.244521325655757e-11,
    7.18974178346023e-11,
    9.866303624277355e-11,
    1.350954482833257e-10,
    1.8400152763687383e-10,
    2.516218609711383e-10,
    3.4227074707485384e-10,
    4.6314215834802134e-10,
    6.291406990517281e-10,
    8.501672391176094e-10,
    1.146320365143358e-09,
    1.5422426453442862e-09,
    2.0764360498473565e-09,
    2.773200563711908e-09,
    3.706492723888412e-09,
    4.9571895814066005e-09,
    6.577518350099703e-09,
    8.758010483242106e-09,
    1.1602671942644608e-08,
    1.525249983807464e-08,
    2.023011213190422e-08,
    2.6479490139304553e-08,
    3.4869056461746575e-08,
    4.569067611204626e-08,
    5.957999101658263e-08,
    7.793589634047118e-08,
    1.0145187915152596e-07,
    1.3143068306999014e-07,
    1.7078132951936892e-07,
    2.214164474697331e-07,
    2.8497116269110326e-07,
    3.6690088771682225e-07,
    4.701738446650662e-07,
    6.041984839205901e-07,
    7.727920606085019e-07,
    9.862584326549127e-07,
    1.2559254608688772e-06,
    1.592012973564028e-06,
    2.0232302405339873e-06,
    2.559491049562423e-06,
    3.230776982698574e-06,
    4.069165957195667e-06,
    5.12550303067312e-06,
    6.412648266341281e-06,
    8.023632228943815e-06,
    1.0017276609139522e-05,
    1.2478815844085409e-05,
    1.5544687931667573e-05,
    1.9237824870093094e-05,
    2.3807557865128124e-05,
    2.939806783657462e-05,
    3.622161284166495e-05,
    4.443954714351886e-05,
    5.462619486613679e-05,
    6.686288605135312e-05,
    8.166093433459055e-05,
    9.951501855011287e-05,
    0.00012077123375312006,
    0.0001468156552790584,
    0.00017807669869641547,
    0.0002147021221240109,
    0.0002587830980536884,
    0.0003106589117785937,
    0.0003734824692811362,
    0.0004464032461131611,
    0.0005342994964318615,
    0.0006380695927820937,
    0.0007576690339365255,
    0.0008992791215617858,
    0.00106322374539218,
    0.00126060741266823,
    0.0014839175563768788,
    0.0017458421535302055,
    0.002046225815433876,
    0.0024006594250716717,
    0.0028101752734376035,
    0.0032721737689275217,
    0.0038133812836225645,
    0.004421019139716468,
    0.005121922458394431,
    0.005920912744358584,
    0.00682950740219153,
    0.007849272847148772,
    0.015358185200863243,
    0.028436832546116758,
    0.049666802882295635,
    0.08245697362477665,
    0.129079190954967,
    0.19190191266191403,
    0.2694160764809548,
    0.3580878167926673,
    0.4511338735504686,
    0.5372447609447477,
    0.6057044646541052,
    0.6466503107520719,
    0.6531962947469134,
    0.6245171511158034,
    0.5651600601919541,
    0.4842652541733083,
    0.39246863480452215,
    0.3011697536960948,
    0.21874804903945766,
]
cgaussian_8 = [
    0.0,
    0.0,
    0.0,
    0.0,
    0.0,
    0.0,
    0.0,
    0.0,
    0.0,
    0.0,
    0.0,
    0.0,
    0.0,
    0.0,
    0.0,
    0.0,
    0.0,
    0.0,
    0.0,
    0.0,
    0.0,
    0.0,
    0.0,
    0.0,
    0.0,
    0.0,
    0.0,
    0.0,
    0.0,
    0.0,
    0.0,
    0.0,
    0.0,
    0.0,
    0.0,
    0.0,
    0.0,
    0.0,
    0.0,
    0.0,
    0.0,
    0.0,
    0.0,
    0.0,
    0.0,
    0.0,
    0.0,
    0.0,
    0.0,
    0.0,
    0.0,
    0.0,
    0.0,
    0.0,
    0.0,
    0.0,
    0.0,
    0.0,
    0.0,
    0.0,
    0.0,
    0.0,
    0.0,
    0.0,
    0.0,
    0.0,
    0.0,
    0.0,
    0.0,
    0.0,
    0.0,
    0.0,
    0.0,
    0.0,
    0.0,
    0.0,
    0.0,
    5.364024093064346e-17,
    5.364024093064346e-17,
    1.0728048186128692e-16,
    1.6092072279193038e-16,
    2.682012046532173e-16,
    4.827621683757912e-16,
    8.04603613959652e-16,
    1.3410060232660865e-15,
    2.306530360017669e-15,
    3.808457106075686e-15,
    6.275908188885285e-15,
    1.0406206740544831e-14,
    1.705759661594462e-14,
    2.7946565524865243e-14,
    4.5755125513838876e-14,
    7.396989224335734e-14,
    1.1961773727533492e-13,
    1.9272938566380197e-13,
    3.0912870848329827e-13,
    4.916128081293474e-13,
    7.859368101157881e-13,
    1.2455800346504719e-12,
    1.966022110589944e-12,
    3.090643401941815e-12,
    4.817322757499228e-12,
    7.545519051472686e-12,
    1.176995622596551e-11,
    1.8125949294560248e-11,
    2.7923661141987858e-11,
    4.2661800099850526e-11,
    6.547140067151083e-11,
    9.923042270362061e-11,
    1.510481291681636e-10,
    2.2898026508834476e-10,
    3.42900926014677e-10,
    5.135329462258957e-10,
    7.629389859387021e-10,
    1.142424755517956e-09,
    1.6837145953767862e-09,
    2.4812560424959913e-09,
    3.628020078944273e-09,
    5.3239920057761205e-09,
    7.780808052577365e-09,
    1.124143946847829e-08,
    1.6296204990036045e-08,
    2.3357835910835565e-08,
    3.346764765333187e-08,
    4.7761427154148456e-08,
    6.78875257679445e-08,
    9.577743207183905e-08,
    5.147560133441471e-07,
    2.5031745656994463e-06,
    1.0924125606442255e-05,
    4.3688196298024594e-05,
    0.00015670278884846172,
    0.0005149106675500299,
    0.001525283957121893,
    0.004107432421878522,
    0.010118665895326355,
    0.022592343574656535,
    0.04605971024916298,
    0.08623338126500385,
    0.14770561817256972,
    0.23288426623305047,
    0.33943641967972576,
    0.45951937115241315,
    0.5824448112263214,
    0.6953573315719712,
    0.7891777678411733,
]

[output.df_pre]
