# Supplementary material for: Introducing SpectraFit: An Open-Source Tool for Interactive Spectral Analysis
Source: ACS Omega. 2024 May 20;9(22):23252–65. doi: 10.1021/acsomega.3c09262 (PMC11155667; doi:10.1021/acsomega.3c09262)
Supplement: Supplementary file 2 — ao3c09262_si_002.zip [file ao3c09262_si_002.zip › input.json]

{
  "settings": {
    "energy_start": 7105,
    "energy_stop": 7130,
    "oversampling": false,
    "separator": ",",
    "header": 0,
    "column": [
      "Energy",
      "2Fe_2C_norm"
    ]
  },
  "fitting": {
    "description": {
      "project_name": "2Fe_2C_norm",
      "project_details": "Example of SpectraFit XAS fitting for 2Fe2C",
      "keywords": [
        "XAS",
        "2Fe2C",
        "HERFD"
      ]
    },
    "parameters": {
      "minimizer": {
        "nan_policy": "propagate",
        "calc_covar": true
      },
      "optimizer": {
        "max_nfev": 10000,
        "method": "least_squares"
      },
      "report": {
        "min_correl": 0.0
      }
    },
    "peaks": {
      "1": {
        "gaussian": {
          "amplitude": {
            "max": 3.2,
            "min": 0.0,
            "vary": true,
            "value": 1
          },
          "center": {
            "max": 7113,
            "min": 7111,
            "vary": true,
            "value": 7112.1
          },
          "fwhmg": {
            "max": 5.5,
            "min": 0.0,
            "vary": true,
            "value": 1.5
          }
        }
      },
      "2": {
        "gaussian": {
          "amplitude": {
            "max": 3.2,
            "min": 0.0,
            "vary": true,
            "value": 1
          },
          "center": {
            "max": 7114,
            "min": 7112,
            "vary": true,
            "value": 7113.84
          },
          "fwhmg": {
            "max": 5.5,
            "min": 0.0,
            "vary": true,
            "value": 1.5
          }
        }
      },
      "3": {
        "gaussian": {
          "amplitude": {
            "max": 5,
            "min": 0.0,
            "vary": true,
            "value": 1
          },
          "center": {
            "max": 7119,
            "min": 7115,
            "vary": true,
            "value": 7117.6
          },
          "fwhmg": {
            "max": 5.5,
            "min": 0.0,
            "vary": true,
            "value": 1.5
          }
        }
      },
      "4": {
        "gaussian": {
          "amplitude": {
            "max": 5,
            "min": 0.0,
            "vary": true,
            "value": 1
          },
          "center": {
            "max": 7121,
            "min": 7117,
            "vary": true,
            "value": 7119.6
          },
          "fwhmg": {
            "max": 5.5,
            "min": 0.0,
            "vary": true,
            "value": 1.5
          }
        }
      },
      "5": {
        "gaussian": {
          "amplitude": {
            "max": 5,
            "min": 0.0,
            "vary": true,
            "value": 1
          },
          "center": {
            "max": 7125,
            "min": 7120,
            "vary": true,
            "value": 7121.6
          },
          "fwhmg": {
            "max": 5.5,
            "min": 0.0,
            "vary": true,
            "value": 1.5
          }
        }
      },
      "6": {
        "gaussian": {
          "amplitude": {
            "max": 5,
            "min": 0.0,
            "vary": true,
            "value": 1
          },
          "center": {
            "max": 7130,
            "min": 7120,
            "vary": true,
            "value": 7123.6
          },
          "fwhmg": {
            "max": 5.5,
            "min": 0.0,
            "vary": true,
            "value": 1.5
          }
        }
      },
      "7": {
        "cgaussian": {
          "amplitude": {
            "max": 1.3,
            "min": 0.3,
            "vary": true,
            "value": 0.83
          },
          "center": {
            "max": 7135,
            "min": 7123,
            "vary": true,
            "value": 7125
          },
          "fwhmg": {
            "max": 10,
            "min": 1.0,
            "vary": true,
            "value": 1
          }
        }
      }
    }
  }
}
