# Supplementary material for: Introducing SpectraFit: An Open-Source Tool for Interactive Spectral Analysis
Source: ACS Omega. 2024 May 20;9(22):23252–65. doi: 10.1021/acsomega.3c09262 (PMC11155667; doi:10.1021/acsomega.3c09262)
Supplement: Supplementary file 2 — ao3c09262_si_002.zip [file ao3c09262_si_002.zip › xas_herfd.csv]

	Energy	2Fe_2C	2Fe_2C_DMAP	2Fe_2C_DMAP_norm	2Fe_2C_norm
0	7100.001	7.864782e-07	0.0	0.0	0.0002108442556066934
1	7100.499	1.366088e-06	7.104106e-07	0.00019882326931764302	0.00036622986810471873
2	7101.001	7.82718e-07	6.320057e-07	0.00017688001769875829	0.00020983619642599103
3	7101.501	1.122397e-06	7.19935e-08	2.0148887192307844e-05	0.00030089957987416033
4	7102.0	1.027623e-06	7.946302e-07	0.00022239388638420167	0.0002754919417719615
5	7102.499	0.0	1.514775e-06	0.0004239414752266262	0.0
6	7102.999	1.270544e-06	4.744297e-07	0.00013277907736087915	0.00034061580333129477
7	7103.501	1.657703e-06	9.135844e-07	0.0002556857079632501	0.0004444079378830621
8	7104.001	4.941618e-07	8.808418e-07	0.0002465220063265349	0.00013247814989692492
9	7104.501	1.377121e-06	5.218985e-07	0.0001460642141628713	0.00036918766740813065
10	7105.001	1.275922e-06	3.720404e-06	0.0010412328961060496	0.00034205757299083874
11	7105.501	3.572944e-06	2.083134e-06	0.0005830086323412671	0.0009578583589531174
12	7105.999	3.140337e-06	1.169719e-06	0.0003273703345121316	0.0008418822252405176
13	7106.499	3.093034e-06	1.098887e-06	0.0003075465173952314	0.0008292009254626426
14	7106.999	3.007122e-06	7.070477e-07	0.00019788209139548317	0.0008061690706856352
15	7107.5	2.687853e-06	2.201008e-06	0.0006159981373508316	0.0007205773344578625
16	7108.001	3.981737e-06	3.957417e-06	0.0011075659428409696	0.0010674502787065537
17	7108.099	4.870855e-06	4.437508e-06	0.001241929453450153	0.0013058108878836571
18	7108.199	3.505113e-06	4.407999e-06	0.001233670742425438	0.000939673777737697
19	7108.3	4.936051e-06	2.84853e-06	0.0007972207162300022	0.00132328906094495
20	7108.401	3.577968e-06	3.061744e-06	0.0008568931149023926	0.0009592052259612149
21	7108.499	4.710352e-06	4.035733e-06	0.001129484313934926	0.0012627821865698243
22	7108.6	4.631191e-06	4.252294e-06	0.0011900934405818233	0.001241560184334948
23	7108.7	2.976685e-06	3.861963e-06	0.0010808511438930846	0.0007980093192673492
24	7108.801	4.375628e-06	4.359821e-06	0.0012201871211658662	0.001173047172155318
25	7108.9	4.442886e-06	3.172795e-06	0.0008879730606140606	0.0011910781397569568
26	7109.0	3.67513e-06	4.045951e-06	0.0011323440350115652	0.0009852530548307978
27	7109.1	4.454098e-06	4.075782e-06	0.0011406928644730268	0.0011940839265592636
28	7109.199	5.932971e-06	5.251001e-06	0.0014696024890538128	0.0015905499402667478
29	7109.3	7.416404e-06	6.518465e-06	0.0018243288067951544	0.001988238428806423
30	7109.4	5.710736e-06	4.635045e-06	0.0012972143156850344	0.0015309717178255493
31	7109.501	7.100352e-06	5.833514e-06	0.0016326309391924065	0.0019035091271258336
32	7109.6	7.446169e-06	6.465068e-06	0.0018093845391958898	0.001996218026038912
33	7109.7	8.483789e-06	8.331762e-06	0.00233181790927177	0.0022743900294111825
34	7109.801	9.223636e-06	7.113679e-06	0.001990911897508654	0.0024727330858084805
35	7109.899	8.283869e-06	7.036573e-06	0.001969332170229801	0.0022207941591367237
36	7109.999	1.320258e-05	9.022156e-06	0.0025250391143006434	0.0035394345986803173
37	7110.1	1.343508e-05	1.090701e-05	0.0030525549403123005	0.003601764729926875
38	7110.201	1.434835e-05	1.53527e-05	0.004296774297642768	0.003846600166329212
39	7110.3	2.184028e-05	1.900408e-05	0.005318689383258123	0.005855086102630377
40	7110.4	3.055591e-05	2.335649e-05	0.006536802381024207	0.008191629594227938
41	7110.501	3.437809e-05	2.718762e-05	0.007609024264792413	0.009216304781531022
42	7110.6	4.135856e-05	3.713816e-05	0.010393891064747227	0.0110876751525532
43	7110.7	5.10587e-05	4.961089e-05	0.013884645504385722	0.013688152568940216
44	7110.801	6.08092e-05	6.325103e-05	0.01770212405657843	0.016302130825798528
45	7110.899	8.044923e-05	7.701985e-05	0.02155561639895923	0.02156735941756767
46	7110.999	0.000112848	0.0001033437	0.02892289655782403	0.03025303505768391
47	7111.1	0.000135	0.0001225428	0.03429616636820743	0.0361916891109043
48	7111.201	0.0001643279	0.0001569899	0.043936907990744845	0.04405410569665015
49	7111.3	0.000201809	0.0001877589	0.05254825637664247	0.05410228583542582
50	7111.4	0.0002400963	0.0002281412	0.06385008789290342	0.06436659737984009
51	7111.501	0.0002768375	0.0002647301	0.07409025705526714	0.0742164202536294
52	7111.6	0.0003167187	0.0003090196	0.0864856002363004	0.08490803500747973
53	7111.7	0.0003508491	0.0003352199	0.0938183023428048	0.09405793742252276
54	7111.801	0.0003730218	0.0003715276	0.10397977180202202	0.10000214086807349
55	7111.9	0.0003851892	0.0003933245	0.11008009029246929	0.10326405759465138
56	7112.0	0.0004127114	0.0004086223	0.11436149967651767	0.11064239023204493
57	7112.1	0.0004350642	0.0004332127	0.12124363758638074	0.11663487607173548
58	7112.199	0.0004380798	0.0004389934	0.12286148742272114	0.11744331798049727
59	7112.3	0.0004553392	0.000455151	0.12738352982513848	0.12207033160302128
60	7112.4	0.0004620488	0.0004540882	0.1270860830096901	0.12386908536049182
61	7112.499	0.0004708271	0.0004646761	0.13004932834021904	0.12622242983843443
62	7112.6	0.0004725672	0.000452516	0.1266460699467921	0.1266889273067447
63	7112.7	0.0004804206	0.0004390574	0.12287939916170186	0.1287943185012897
64	7112.8	0.0004660045	0.000418188	0.11703866095101409	0.12492955546875853
65	7112.9	0.000458339	0.0004071627	0.11395300007938886	0.12287453774372419
66	7113.001	0.0004588265	0.0004010817	0.11225110500529988	0.12300522995440245
67	7113.1	0.0004452069	0.0003923627	0.10981091044009982	0.11935399788762562
68	7113.2	0.0004424123	0.000380884	0.1065983560926331	0.1186048031143713
69	7113.301	0.0004500849	0.0003863868	0.10813842979986824	0.12066172425416628
70	7113.4	0.0004510703	0.0003894233	0.10898825785322641	0.1209258967760173
71	7113.501	0.0004483516	0.0003921441	0.10974973065664383	0.12019704977464087
72	7113.601	0.0004434163	0.0003771263	0.10554668513063604	0.11887396204672203
73	7113.699	0.0004270769	0.000368165	0.10303867784113868	0.11449358808332417
74	7113.801	0.0004067674	0.000354146	0.0991151673915986	0.10904888356482113
75	7113.899	0.0003959819	0.0003376575	0.09450051570123255	0.10615743569144588
76	7114.0	0.0003770888	0.0003197885	0.08949950220363417	0.10109244901336271
77	7114.1	0.0003635959	0.0002976907	0.08331497055288542	0.09747518351703295
78	7114.199	0.0003571875	0.0002961355	0.08287971529565419	0.09575717743926761
79	7114.3	0.0003417138	0.0002926938	0.0819164835448744	0.09160888603337576
80	7114.4	0.0003385315	0.0002955928	0.08272782934651621	0.09075575409072664
81	7114.499	0.000332282	0.0003068155	0.08586873673806006	0.08908034697147779
82	7114.6	0.0003289891	0.0003163024	0.0885238441839365	0.08819756465241632
83	7114.701	0.0003344981	0.0003370102	0.09431935525369799	0.08967445365472723
84	7114.8	0.00032914	0.0003538162	0.09902286596166363	0.08823801891824475
85	7114.9	0.000343039	0.0003674136	0.1028283828306683	0.09196415437715184
86	7114.999	0.0003464804	0.0003904088	0.10926407064643719	0.0928867475542353
87	7115.1	0.0003531394	0.0004111526	0.1150696570693753	0.09467193613045391
88	7115.2	0.0003624188	0.0004188666	0.11722858135839392	0.09715961879664445
89	7115.3	0.0003699159	0.0004379034	0.12255642811820594	0.09916949074059528
90	7115.4	0.0003781201	0.0004473908	0.12521167549954315	0.10136892670951142
91	7115.499	0.0004012217	0.0004607705	0.12895626446892125	0.10756215578480378
92	7115.6	0.0004017557	0.0004680401	0.13099081412039257	0.10770531402173136
93	7115.7	0.000424924	0.0004839362	0.1354396702768184	0.11391642447231036
94	7115.8	0.0004536144	0.0004929457	0.13796116734473562	0.12160793585947692
95	7115.9	0.0004705158	0.0005157834	0.14435277549035672	0.12613897448421055
96	7116.001	0.0005087267	0.0005435439	0.1521221322087002	0.1363828042134539
97	7116.1	0.0005313562	0.0005739478	0.16063129972113127	0.1424494696114925
98	7116.2	0.0005803199	0.0006213572	0.17389981219038195	0.15557598078274867
99	7116.3	0.0006286801	0.0006706677	0.1877003872686362	0.1685407016993498
100	7116.4	0.0006786781	0.000718926	0.20120648216321071	0.1819444948265127
101	7116.501	0.0007325732	0.0007797119	0.21821868801489042	0.19639304818800235
102	7116.6	0.0007783731	0.0008588497	0.24036705703219644	0.20867138701845053
103	7116.7	0.0008567096	0.0009415039	0.2634995641581238	0.22967235186316426
104	7116.8	0.0009090665	0.001028576	0.2878685130284711	0.24370853443805837
105	7116.9	0.0009620085	0.001088903	0.3047522861142407	0.257901574474425
106	7116.999	0.001036852	0.001183168	0.33113431853637465	0.27796611287421735
107	7117.1	0.00109853	0.001252349	0.3504960687617568	0.29450115732593846
108	7117.2	0.001149397	0.00132547	0.3709605104181389	0.3081379176963412
109	7117.3	0.001221723	0.001385856	0.3878607958882813	0.3275275481158617
110	7117.4	0.001283231	0.00145286	0.40661326711739776	0.3440170178479617
111	7117.499	0.001317547	0.001491238	0.41735415334554876	0.3532166771333676
112	7117.6	0.001376833	0.001571701	0.4398734073081241	0.3691104584713607
113	7117.701	0.001423621	0.001604198	0.44896837264650086	0.3816536936574421
114	7117.8	0.001476395	0.001644832	0.4603406476737219	0.3958016951473596
115	7117.9	0.001521941	0.00171463	0.47987507825771497	0.4080119667936207
116	7117.999	0.001569385	0.001754043	0.49090563088969463	0.4207310667801225
117	7118.1	0.001604326	0.001790609	0.5011393910079543	0.4300982801817826
118	7118.199	0.001652012	0.001838281	0.5144813975812101	0.44288225712209794
119	7118.3	0.001724179	0.001898298	0.5312784106812921	0.46222926177444335
120	7118.401	0.001759849	0.001913476	0.5355262915289359	0.47179191029730233
121	7118.5	0.001824772	0.00193893	0.54265012596667	0.4891968957206152
122	7118.6	0.001867135	0.001979248	0.5539339617826736	0.500553847763617
123	7118.699	0.001883711	0.002036702	0.5700136657107624	0.504997651013264
124	7118.801	0.001934052	0.00203328	0.5690559474171376	0.5184933978394272
125	7118.9	0.001985651	0.002078587	0.5817360592608719	0.5323263975907869
126	7119.0	0.002015116	0.002098482	0.5873040912455785	0.5402255688474742
127	7119.099	0.002060156	0.002116442	0.5923305729970401	0.552300188681216
128	7119.2	0.002101004	0.002155535	0.6032715669341162	0.5632509895464175
129	7119.301	0.002125597	0.002166219	0.6062617078602084	0.5698440429560803
130	7119.4	0.002158092	0.00219097	0.6131887930400761	0.5785555165683679
131	7119.501	0.002189972	0.002228075	0.6235734035850639	0.5871021169302616
132	7119.6	0.002230777	0.002260948	0.6327736003899525	0.5980413900722649
133	7119.7	0.002269367	0.002287006	0.6400664768643168	0.6083868514262633
134	7119.8	0.002266119	0.002301231	0.644047640723701	0.6075161061949136
135	7119.9	0.002285375	0.002329041	0.6518308510526625	0.6126783814950586
136	7119.999	0.0023113	0.002354445	0.6589406919443178	0.6196285262372823
137	7120.5	0.002429552	0.002479415	0.6939161610133686	0.6513303012057464
138	7121.001	0.002542855	0.002680306	0.7501397103192076	0.6817053156600633
139	7121.499	0.002640645	0.002860528	0.8005786075470421	0.7079215029056584
140	7122.001	0.00278723	0.003026399	0.847001077179374	0.7472189751154502
141	7122.499	0.002901435	0.00316234	0.8850470101290088	0.7778358036703452
142	7123.001	0.00302338	0.003270309	0.915264393660387	0.8105276224009321
143	7123.5	0.003165738	0.003372865	0.9439668358932876	0.8486918926116737
144	7123.999	0.003278811	0.003438207	0.9622541616507487	0.8790052471512091
145	7124.501	0.003380825	0.00349536	0.9782496244314438	0.9063538321360964
146	7125.0	0.003441599	0.003531089	0.9882491325883463	0.9226465263140675
147	7125.499	0.003501265	0.003570412	0.9992544968373844	0.9386421805547431
148	7126.001	0.003547933	0.003592146	1.0053372114468646	0.9511532453505038
149	7126.501	0.003578505	0.003648306	1.0210547624024373	0.9593491884579005
150	7127.001	0.003597377	0.003726492	1.0429367502765896	0.9644085185090191
151	7127.501	0.003633777	0.003755193	1.050969325596673	0.9741668702396628
152	7128.0	0.003683503	0.003811802	1.0668125385960319	0.9874977438154319
153	7128.501	0.003751203	0.003869271	1.0828964405879442	1.0056472056880854
154	7129.001	0.003762892	0.003916206	1.0960321822920005	1.0087808697919176
155	7129.501	0.003794213	0.003974875	1.1124519293898012	1.0171776097522334
156	7130.001	0.003852008	0.003995833	1.1183174641641402	1.0326716739904906
157	7130.499	0.003880865	0.004003542	1.120474989098551	1.0404078486028858
158	7130.999	0.003923469	0.004002928	1.1203031483527048	1.0518294095131153
159	7131.5	0.003867424	0.004018952	1.1247878	1.0368044968003698
160	7132.001	0.003923614	0.003984153	1.1150485718001608	1.0518682820680862
161	7132.499	0.003948675	0.003954278	1.10668742801815	1.0585868
162	7133.001	0.003899935	0.003932912	1.1007077059078088	1.0455202597980338
163	7133.499	0.003929598	0.003893019	1.0895428152334738	1.0534725121987505
164	7134.0	0.003909879	0.003885037	1.0873088855374735	1.0481861128092842
165	7134.499	0.003863567	0.003861163	1.0806272471558258	1.035770486838142
166	7135.001	0.003860356	0.003814629	1.0676037336913204	1.0349096608104746
167	7135.499	0.003843385	0.003833665	1.0729313565543952	1.030359963359355
168	7136.001	0.00385413	0.00380444	1.0647521288714072	1.0332405537259968
169	7136.5	0.003813556	0.003777479	1.0572065289548618	1.0223632085853611
170	7136.999	0.003772012	0.003787769	1.0600864007378539	1.0112258194562989
171	7137.499	0.003792642	0.003732236	1.0445443288501082	1.016756445725617
172	7138.001	0.003770968	0.003692986	1.033559395178345	1.0109459370605078
173	7138.501	0.003729668	0.003690548	1.0328770698715486	0.9998739610584312
174	7139.001	0.003705852	0.003652623	1.0222629651708703	0.9934892109260957
175	7139.501	0.003692725	0.003643858	1.0198098965432778	0.9899700383115857
176	7140.0	0.003716664	0.003615884	1.0119807873831785	0.996387763094
177	7141.001	0.003682561	0.003550069	0.993561082679813	0.9872452062514137
178	7142.001	0.00365819	0.003552238	0.9941681227087061	0.9807116680638444
179	7143.0	0.003657947	0.003504142	0.980707450864703	0.9806465230234448
180	7143.999	0.003618489	0.003498672	0.9791765569236954	0.9700683625127924
181	7145.001	0.003576864	0.003434232	0.9611416747374938	0.9589092583702635
182	7146.001	0.003553006	0.003374288	0.9443650922146868	0.9525132486013158
183	7147.001	0.003514463	0.003345447	0.936293334965583	0.9421803873168595
184	7147.999	0.003462562	0.003308448	0.925938390738282	0.9282664254165259
185	7149.0	0.003426055	0.003283259	0.918888722094765	0.9184793884211794
186	7149.999	0.003408512	0.003238218	0.9062830559161692	0.9137763454428639
187	7151.001	0.003350513	0.003236491	0.9057997188346116	0.8982275915410614
188	7152.001	0.003313603	0.003205165	0.8970324823453975	0.8883325156515541
189	7153.001	0.003276203	0.003210728	0.8985894042821113	0.8783060773349036
190	7153.999	0.003225473	0.003186726	0.8918719424225021	0.8647060448267838
191	7155.001	0.003229961	0.003215457	0.8999129138702329	0.8659092174247819
192	7155.999	0.00320528	0.003222112	0.9017754548533051	0.8592925723955506
193	7156.999	0.003207472	0.003257836	0.9117735636555998	0.8598802181920772
194	7158.001	0.003234212	0.003277644	0.9173172468701293	0.8670488535018963
195	7158.999	0.003214385	0.003339205	0.9345463806731208	0.8617335007611415
196	7159.999	0.003247241	0.003344672	0.9360764350013634	0.8705417536309776
197	7161.001	0.003273339	0.003378626	0.945579172272473	0.8775382773525805
198	7162.0	0.003283507	0.003413518	0.9553444284680185	0.8802641817590966
199	7162.999	0.003298246	0.003463776	0.9694101812444638	0.8842155099502493
200	7163.999	0.003339115	0.003486413	0.9757456192961249	0.8951719406337572
201	7164.999	0.003385874	0.003503772	0.9806038986237208	0.9077074013088442
202	7166.0	0.003377902	0.003512399	0.983018345064136	0.9055702150451987
203	7167.001	0.00340568	0.003505848	0.9811849106569076	0.9130171242312929
204	7168.0	0.003395428	0.003516923	0.984284481113335	0.9102687005515523
205	7168.999	0.003439516	0.003522784	0.9859248045846778	0.9220881019554156
206	7169.999	0.003452503	0.003542097	0.9913299516930285	0.9255697424478846
207	7170.999	0.003450958	0.00356896	0.9988481242592595	0.9251555486725043
208	7172.0	0.003482789	0.003568443	0.998703430992806	0.9336890127916835
209	7173.001	0.003504594	0.003559792	0.9962822676502731	0.9395346407995595
210	7174.0	0.003510473	0.003566188	0.9980723220646577	0.9411107218386929
211	7174.999	0.003516513	0.003569974	0.9991319133737352	0.9427299648181734
212	7175.999	0.003502999	0.003571264	0.9994929468625652	0.9391070426948788
213	7176.999	0.003539012	0.00353958	0.9906255165834277	0.948761644916738
214	7178.0	0.003512555	0.003546639	0.9926011254188156	0.9416688781107588
215	7178.999	0.003527293	0.003518799	0.984809518962207	0.9456199382153255
216	7180.0	0.003529957	0.003536297	0.9897067003479015	0.9463341208804473
217	7181.999	0.003513404	0.003520745	0.9853541477755893	0.9418964836222784
218	7184.0	0.003553365	0.003540023	0.9907494994016849	0.9526094916856923
219	7186.0	0.003554954	0.003548852	0.9932204797682579	0.9530354812708569
220	7187.999	0.003578377	0.003553869	0.9946245921817926	0.9593148733748917
221	7190.0	0.003607115	0.003562069	0.9969195337386961	0.9670191456835523
222	7192.0	0.003612088	0.003590124	1.004771312443443	0.9683523402757636
223	7194.001	0.003623818	0.003569785	0.9990790177695578	0.9714969959296221
224	7195.999	0.003626993	0.003544782	0.9920814051174535	0.9723481708401933
225	7197.999	0.003605904	0.003557346	0.995597703376104	0.9666944928278981
226	7200.001	0.003613129	0.003536748	0.9898329221335314	0.9686314184117966
