# Supplementary material for: Introducing SpectraFit: An Open-Source Tool for Interactive Spectral Analysis
Source: ACS Omega. 2024 May 20;9(22):23252–65. doi: 10.1021/acsomega.3c09262 (PMC11155667; doi:10.1021/acsomega.3c09262)
Supplement: Supplementary file 2 — ao3c09262_si_002.zip [file ao3c09262_si_002.zip › spectrafit_example.ipynb]

# %% [markdown]
# Supporting Information for SpectraFit v1.0.0 via `spectrafit_example.ipynb`

## Table of Contents
* [Introduction](#introduction)
* [Regular Usage](#regular-usage)
  * [Loading XAS Data](#loading-xas-data)
  * [Fitting XAS Data](#fitting-xas-data)
  * [Saving XAS Data via Report](#saving-xas-data-via-report)
* [Advanced Usage I - Comparing CLI vs. Jupyter notebook usage](#advanced-usage-i)
* [Advanced Usage II - Comparing peak positions and intensities](#advanced-usage-ii)
* [Advanced Usage III - Global Fitting](#advanced-usage-iii)


# %% [markdown]
## Introduction

This notebook demonstrates the use of **SpectraFit** to fit XAS and XES data. **SpectraFit** is a Python package that provides also a **Jupyter** interface to fit XAS and XES data. The overall aim is to demonstrate the use of **SpectraFit** to fit XAS and XES data in the combination with the _benefits_ of **Jupyter** notebooks like:

1. Interactive data analysis
2. Loading of external libraries
3. Support of Markdown, LaTeX, and Bash
4. Version control via Git and working in IDEs like VSCode or PyCharm

The following code cell imports the **SpectraFit-Notebook-Plugin** package and next code cells show how:

1. Load data
2. Fit Data
3. Save Data
4. Export Results

To assist with learning about SpectraFit, there are _four_ different chapters provided that increase in complexity. The first chapter demonstrates the regular usage of **SpectraFit**. The second chapter showcases the difference in usage between the command line interface (CLI) and Jupyter Interface. In the third chapter, you can learn about comparing peak positions and intensities of different spectra. Lastly, the fourth chapter explains how to perform a global fit of multiple spectra.


# %% [markdown]
## Regular Usage

# %% [markdown]
### Loading XAS Data

# %% [code]
# Loading standard libraries
import pandas as pd
from pathlib import Path

import matplotlib.pyplot as plt
import numpy as np

# %% [code]
df_xas = pd.read_csv(Path("xas_herfd.csv"))
df_xas.plot(x="Energy", y=["2Fe_2C_DMAP_norm", "2Fe_2C_norm"])

# %% [code]
# Load AutoMinorLocator
from matplotlib.ticker import AutoMinorLocator

fig, ax = plt.subplots()
df_xas.plot(
    x="Energy",
    y=["2Fe_2C_norm", "2Fe_2C_DMAP_norm"],
    xlim=(7100, 7140),
    # Relabel spectra
    ax=ax,
    color=["b", "r"],
    legend=True,
)

ax.legend(["$\mathbf{1}$", "$\mathbf{3}$"])
ax.set_xbound(7100, 7150)
ax.set_xlabel("Energy (eV)")
ax.set_ylabel("Intensity (a.u.)")
ax.set_title("XAS (HERFD)")
ax.xaxis.set_minor_locator(AutoMinorLocator(4))
ax.yaxis.set_minor_locator(AutoMinorLocator(4))

# %% [markdown]
#### Using _sub_-plugins

Before starting fitting, the dataframes should be first investigated to get an idea of the data and its trends.

# %% [code]
from spectrafit.plugins.notebook import DataFrameDisplay

dd = DataFrameDisplay
dd.interactive_display(df_xas)

# %% [markdown]
### Fitting XAS Data

# %% [code]
# Loading notebook plugin
import spectrafit.plugins.notebook as nb

# Loading API for extended description
from spectrafit.api.cmd_model import DescriptionAPI

# %% [code]
# Creating and initializing notebook 
import spectrafit.plugins.notebook as nb

# Loading API for extended description (optional)
from spectrafit.api.cmd_model import DescriptionAPI

spn = nb.SpectraFitNotebook(
    # Shrink the dataframes to the range of interest for the fit by using the
    # Energy column and `pandas.DataFrame.query`
    df=df_xas[(df_xas["Energy"] > 7105) & (df_xas["Energy"] < 7130)],
    x_column="Energy",
    y_column="2Fe_2C_norm",
    fname="2Fe2C_XAS_HERFD",
    description=DescriptionAPI(
        refs=["https://doi.org/10.1021/acs.inorgchem.2c03693"],
        project_name="SpectraFit Example XAS for 2Fe2C",
        projectDescription="Example of SpectraFit XAS fitting for 2Fe2C",
        projectTags=["XAS", "2Fe2C", "HERFD"],
        authors=["Anselm W. Hahn", "Joseph Zsmobor-Pindera"],
        meta_data={
            "sample_name": "2Fe2C",
            "sample_id": "2Fe2C-1",
            "detection": ["Fe Kβ1,3 high-energy-resolution fluorescence detected XAS "],
            "endstation": [
                "beamline 6-2, Stanford synchrotron radiation lightsource (SSRL)",
                "beamline 9-3, Stanford synchrotron radiation lightsource (SSRL)",
            ],
            "calibration": [
                {"XAS": "First inflection point of Fe set to 7111.2 eV"},
                {"XES": "Maximum of the Kβ1,3 line of an Fe2O3 reference to 7060.6 eV"},
            ],
            "NOTICE_TO_THE_READER": (
                "The referenced material is excerpted from the ACS - Inorganic Chemistry article"
                " 'Sulfur-Ligated [2Fe-2C] Clusters as Synthetic Model Systems for Nitrogenase'"
                " by S. Yogendra et al. The original article can be found at"
                " <https://pubs.acs.org/doi/full/10.1021/acs.inorgchem.2c03693>. Permission"
                " to reuse referenced or this material must be granted by the"
                " American Chemical Society (ACS). Further permissions related"
                " to the material excerpted should be directed to the ACS."
            ),
        },
    ),
)

# %% [code]
# Defining the fit model - 1
initial_model = [
    {
        "gaussian": {
            "amplitude": {"max": 5, "min": 0.0, "vary": True, "value": 1},
            "center": {"max": 7113, "min": 7110, "vary": True, "value": 7112},
            "fwhmg": {"max": 5.5, "min": 0.1, "vary": True, "value": 1.5},
        }
    },
    {
        "gaussian": {
            "amplitude": {"max": 5, "min": 0.0, "vary": True, "value": 1},
            "center": {"max": 7114, "min": 7110, "vary": True, "value": 7113.6},
            "fwhmg": {"max": 5.5, "min": 0.1, "vary": True, "value": 1.5},
        }
    },
    {
        "gaussian": {
            "amplitude": {"max": 5, "min": 0.0, "vary": True, "value": 1},
            "center": {"max": 7119, "min": 7115, "vary": True, "value": 7117.6},
            "fwhmg": {"max": 5.5, "min": 0.1, "vary": True, "value": 1.5},
        }
    },
    {
        "gaussian": {
            "amplitude": {"max": 5, "min": 0.0, "vary": True, "value": 1},
            "center": {"max": 7121, "min": 7117, "vary": True, "value": 7119.6},
            "fwhmg": {"max": 5.5, "min": 0.1, "vary": True, "value": 1.5},
        }
    },
    {
        "gaussian": {
            "amplitude": {"max": 5, "min": 0.0, "vary": True, "value": 1},
            "center": {"max": 7130, "min": 7120, "vary": True, "value": 7123.6},
            "fwhmg": {"max": 5.5, "min": 0.1, "vary": True, "value": 1.5},
        }
    },
    {
        "cgaussian": {
            "amplitude": {"max": 1.3, "min": 0.1, "vary": True, "value": 0.83},
            "center": {"max": 7135, "min": 7123, "vary": True, "value": 7125},
            "fwhmg": {"max": 5, "min": 0.1, "vary": True, "value": 0.8},
        }
    },
]
spn.solver_model(initial_model=initial_model)

# %% [code]
spn.plot_current_metric(
    line_criteria=["r2_score"],
    bar_criteria=["mean_squared_error", "reduced_chi_square"],
)

# %% [code]
# Defining the fit model - 2
initial_model = [
    {
        "gaussian": {
            "amplitude": {"max": 5, "min": 0.0, "vary": True, "value": 1},
            "center": {"max": 7113, "min": 7110, "vary": True, "value": 7112},
            "fwhmg": {"max": 5.5, "min": 0.1, "vary": True, "value": 1.5},
        }
    },
    {
        "gaussian": {
            "amplitude": {"max": 5, "min": 0.0, "vary": True, "value": 1},
            "center": {"max": 7114, "min": 7110, "vary": True, "value": 7113.6},
            "fwhmg": {"max": 5.5, "min": 0.1, "vary": True, "value": 1.5},
        }
    },
    {
        "gaussian": {
            "amplitude": {"max": 5, "min": 0.0, "vary": True, "value": 1},
            "center": {"max": 7117, "min": 7113, "vary": True, "value": 7115.6},
            "fwhmg": {"max": 5.5, "min": 0.1, "vary": True, "value": 1.5},
        }
    },
    {
        "gaussian": {
            "amplitude": {"max": 5, "min": 0.0, "vary": True, "value": 1},
            "center": {"max": 7125, "min": 7120, "vary": True, "value": 7121.6},
            "fwhmg": {"max": 5.5, "min": 0.1, "vary": True, "value": 1.5},
        }
    },
    {
        "gaussian": {
            "amplitude": {"max": 5, "min": 0.0, "vary": True, "value": 1},
            "center": {"max": 7130, "min": 7120, "vary": True, "value": 7123.6},
            "fwhmg": {"max": 5.5, "min": 0.1, "vary": True, "value": 1.5},
        }
    },
    {
        "cgaussian": {
            "amplitude": {"max": 1.3, "min": 0.1, "vary": True, "value": 0.83},
            "center": {"max": 7135, "min": 7123, "vary": True, "value": 7125},
            "fwhmg": {"max": 5, "min": 0.1, "vary": True, "value": 0.8},
        }
    },
]
spn.solver_model(initial_model=initial_model)

# %% [code]
spn.plot_current_metric(
    line_criteria=["r2_score"],
    bar_criteria=["mean_squared_error", "reduced_chi_square"],
)

# %% [code]
# Defining the fit model - 3
initial_model = [
    {
        "gaussian": {
            "amplitude": {"max": 5, "min": 0.0, "vary": True, "value": 1},
            "center": {"max": 7113, "min": 7112, "vary": True, "value": 7112},
            "fwhmg": {"max": 5.5, "min": 0.1, "vary": True, "value": 1.5},
        }
    },
    {
        "gaussian": {
            "amplitude": {"max": 5, "min": 0.0, "vary": True, "value": 1},
            "center": {"max": 7114, "min": 7110, "vary": True, "value": 7113.6},
            "fwhmg": {"max": 5.5, "min": 0.1, "vary": True, "value": 1.5},
        }
    },
    {
        "gaussian": {
            "amplitude": {"max": 5, "min": 0.0, "vary": True, "value": 1},
            "center": {"max": 7121, "min": 7117, "vary": True, "value": 7119.6},
            "fwhmg": {"max": 5.5, "min": 0.1, "vary": True, "value": 1.5},
        }
    },
    {
        "gaussian": {
            "amplitude": {"max": 5, "min": 0.0, "vary": True, "value": 1},
            "center": {"max": 7125, "min": 7120, "vary": True, "value": 7121.6},
            "fwhmg": {"max": 5.5, "min": 0.1, "vary": True, "value": 1.5},
        }
    },
    {
        "gaussian": {
            "amplitude": {"max": 5, "min": 0.0, "vary": True, "value": 1},
            "center": {"max": 7130, "min": 7120, "vary": True, "value": 7123.6},
            "fwhmg": {"max": 5.5, "min": 0.1, "vary": True, "value": 1.5},
        }
    },
    {
        "cgaussian": {
            "amplitude": {"max": 1.3, "min": 0.1, "vary": True, "value": 0.83},
            "center": {"max": 7135, "min": 7123, "vary": True, "value": 7125},
            "fwhmg": {"max": 5, "min": 0.1, "vary": True, "value": 0.8},
        }
    },
]
spn.solver_model(initial_model=initial_model)

# %% [code]
spn.plot_current_metric(
    line_criteria=["r2_score"],
    bar_criteria=["mean_squared_error", "reduced_chi_square"],
)

# %% [code]
# Defining the fit model - 4
initial_model = [
    {
        "gaussian": {
            "amplitude": {"max": 5, "min": 0.0, "vary": True, "value": 1},
            "center": {"max": 7113, "min": 7112, "vary": True, "value": 7112},
            "fwhmg": {"max": 5.5, "min": 0.1, "vary": True, "value": 1.5},
        }
    },
    {
        "gaussian": {
            "amplitude": {"max": 5, "min": 0.0, "vary": True, "value": 1},
            "center": {"max": 7114, "min": 7110, "vary": True, "value": 7113.6},
            "fwhmg": {"max": 5.5, "min": 0.1, "vary": True, "value": 1.5},
        }
    },
    {
        "gaussian": {
            "amplitude": {"max": 5, "min": 0.0, "vary": True, "value": 1},
            "center": {"max": 7121, "min": 7117, "vary": False, "value": 7119.6},
            "fwhmg": {"max": 5.5, "min": 0.1, "vary": True, "value": 1.5},
        }
    },
    {
        "gaussian": {
            "amplitude": {"max": 5, "min": 0.0, "vary": True, "value": 1},
            "center": {"max": 7125, "min": 7120, "vary": True, "value": 7121.6},
            "fwhmg": {"max": 5.5, "min": 0.1, "vary": True, "value": 1.5},
        }
    },
    {
        "gaussian": {
            "amplitude": {"max": 5, "min": 0.0, "vary": True, "value": 1},
            "center": {"max": 7130, "min": 7120, "vary": True, "value": 7123.6},
            "fwhmg": {"max": 5.5, "min": 0.1, "vary": True, "value": 1.5},
        }
    },
    {
        "cgaussian": {
            "amplitude": {"max": 1.3, "min": 0.1, "vary": True, "value": 0.83},
            "center": {"max": 7135, "min": 7123, "vary": True, "value": 7125},
            "fwhmg": {"max": 5, "min": 0.1, "vary": True, "value": 0.8},
        }
    },
]
spn.solver_model(initial_model=initial_model)

# %% [code]
spn.plot_current_metric(
    line_criteria=["r2_score"],
    bar_criteria=["mean_squared_error", "reduced_chi_square"],
)

# %% [code]
# Defining the fit model - 5
initial_model = [
    {
        "gaussian": {
            "amplitude": {"max": 5, "min": 0.0, "vary": True, "value": 1},
            "center": {"max": 7113, "min": 7110, "vary": True, "value": 7112},
            "fwhmg": {"max": 5.5, "min": 0.1, "vary": True, "value": 1.5},
        }
    },
    {
        "gaussian": {
            "amplitude": {"max": 5, "min": 0.0, "vary": True, "value": 1},
            "center": {"max": 7114, "min": 7110, "vary": True, "value": 7113.6},
            "fwhmg": {"max": 5.5, "min": 0.1, "vary": True, "value": 1.5},
        }
    },
    {
        "gaussian": {
            "amplitude": {"max": 5, "min": 0.0, "vary": True, "value": 1},
            "center": {"max": 7117, "min": 7113, "vary": True, "value": 7115.6},
            "fwhmg": {"max": 5.5, "min": 0.1, "vary": True, "value": 1.5},
        }
    },
    {
        "gaussian": {
            "amplitude": {"max": 5, "min": 0.0, "vary": True, "value": 1},
            "center": {"max": 7119, "min": 7115, "vary": True, "value": 7117.6},
            "fwhmg": {"max": 5.5, "min": 0.1, "vary": True, "value": 1.5},
        }
    },
    {
        "gaussian": {
            "amplitude": {"max": 5, "min": 0.0, "vary": True, "value": 1},
            "center": {"max": 7121, "min": 7117, "vary": True, "value": 7119.6},
            "fwhmg": {"max": 5.5, "min": 0.1, "vary": True, "value": 1.5},
        }
    },
    {
        "gaussian": {
            "amplitude": {"max": 5, "min": 0.0, "vary": True, "value": 1},
            "center": {"max": 7130, "min": 7120, "vary": True, "value": 7123.6},
            "fwhmg": {"max": 5.5, "min": 0.1, "vary": True, "value": 1.5},
        }
    },
    {
        "cgaussian": {
            "amplitude": {"max": 1.3, "min": 0.1, "vary": True, "value": 0.83},
            "center": {"max": 7135, "min": 7123, "vary": True, "value": 7125},
            "fwhmg": {"max": 5, "min": 0.1, "vary": True, "value": 0.8},
        }
    },
]
spn.solver_model(initial_model=initial_model)

# %% [code]
spn.plot_current_metric(
    line_criteria=["r2_score"],
    bar_criteria=["mean_squared_error", "reduced_chi_square"],
)

# %% [code]
# Defining the fit model - 6
initial_model = [
    {
        "gaussian": {
            "amplitude": {"max": 5, "min": 0.0, "vary": True, "value": 1},
            "center": {"max": 7113, "min": 7110, "vary": True, "value": 7112},
            "fwhmg": {"max": 5.5, "min": 0.1, "vary": True, "value": 1.5},
        }
    },
    {
        "gaussian": {
            "amplitude": {"max": 5, "min": 0.0, "vary": True, "value": 1},
            "center": {"max": 7114, "min": 7110, "vary": True, "value": 7113.6},
            "fwhmg": {"max": 5.5, "min": 0.1, "vary": True, "value": 1.5},
        }
    },
    {
        "gaussian": {
            "amplitude": {"max": 5, "min": 0.0, "vary": True, "value": 1},
            "center": {"max": 7117, "min": 7113, "vary": True, "value": 7114.6},
            "fwhmg": {"max": 5.5, "min": 0.1, "vary": True, "value": 1.5},
        }
    },
    {
        "gaussian": {
            "amplitude": {"max": 5, "min": 0.0, "vary": True, "value": 1},
            "center": {"max": 7119, "min": 7115, "vary": True, "value": 7117.6},
            "fwhmg": {"max": 5.5, "min": 0.1, "vary": True, "value": 1.5},
        }
    },
    {
        "gaussian": {
            "amplitude": {"max": 5, "min": 0.0, "vary": True, "value": 1},
            "center": {"max": 7121, "min": 7117, "vary": True, "value": 7119.6},
            "fwhmg": {"max": 5.5, "min": 0.1, "vary": True, "value": 1.5},
        }
    },
    {
        "gaussian": {
            "amplitude": {"max": 5, "min": 0.0, "vary": True, "value": 1},
            "center": {"max": 7130, "min": 7120, "vary": True, "value": 7123.6},
            "fwhmg": {"max": 5.5, "min": 0.1, "vary": True, "value": 1.5},
        }
    },
    {
        "cgaussian": {
            "amplitude": {"max": 1.3, "min": 0.1, "vary": True, "value": 0.83},
            "center": {"max": 7135, "min": 7123, "vary": True, "value": 7125},
            "fwhmg": {"max": 5, "min": 0.1, "vary": True, "value": 0.8},
        }
    },
]
spn.solver_model(initial_model=initial_model)

# %% [code]
spn.plot_current_metric(
    line_criteria=["r2_score"],
    bar_criteria=["mean_squared_error", "reduced_chi_square"],
)

# %% [code]
# Defining the fit model - 7
initial_model = [
    {
        "gaussian": {
            "amplitude": {"max": 5, "min": 0.0, "vary": True, "value": 1},
            "center": {"max": 7113, "min": 7110, "vary": True, "value": 7112},
            "fwhmg": {"max": 5.5, "min": 0.1, "vary": True, "value": 1.5},
        }
    },
    {
        "gaussian": {
            "amplitude": {"max": 5, "min": 0.0, "vary": True, "value": 1},
            "center": {"max": 7114, "min": 7110, "vary": True, "value": 7113.6},
            "fwhmg": {"max": 5.5, "min": 0.1, "vary": True, "value": 1.5},
        }
    },
    {
        "gaussian": {
            "amplitude": {"max": 5, "min": 0.0, "vary": True, "value": 1},
            "center": {"max": 7117, "min": 7113, "vary": True, "value": 7115.6},
            "fwhmg": {"max": 5.5, "min": 0.1, "vary": True, "value": 1.5},
        }
    },
    {
        "gaussian": {
            "amplitude": {"max": 5, "min": 0.0, "vary": True, "value": 1},
            "center": {"max": 7119, "min": 7115, "vary": True, "value": 7117.6},
            "fwhmg": {"max": 5.5, "min": 0.1, "vary": True, "value": 1.5},
        }
    },
    {
        "gaussian": {
            "amplitude": {"max": 5, "min": 0.0, "vary": True, "value": 1},
            "center": {"max": 7121, "min": 7117, "vary": True, "value": 7119.6},
            "fwhmg": {"max": 5.5, "min": 0.1, "vary": True, "value": 1.5},
        }
    },
    {
        "erf": {
            "amplitude": {"max": 1.3, "min": 0.1, "vary": True, "value": 0.83},
            "center": {"max": 7135, "min": 7123, "vary": True, "value": 7125},
            "sigma": {"max": 5, "min": 0.1, "vary": True, "value": 0.8},
        }
    },
]
spn.solver_model(initial_model=initial_model)

# %% [code]
spn.plot_current_metric(
    line_criteria=["r2_score"],
    bar_criteria=["mean_squared_error", "reduced_chi_square"],
)

# %% [code]
# Defining the fit model - 8
initial_model = [
    {
        "gaussian": {
            "amplitude": {"max": 5, "min": 0.0, "vary": True, "value": 1},
            "center": {"max": 7113, "min": 7110, "vary": True, "value": 7112},
            "fwhmg": {"max": 5.5, "min": 0.1, "vary": True, "value": 1.5},
        }
    },
    {
        "gaussian": {
            "amplitude": {"max": 5, "min": 0.0, "vary": True, "value": 1},
            "center": {"max": 7114, "min": 7110, "vary": True, "value": 7113.6},
            "fwhmg": {"max": 5.5, "min": 0.1, "vary": True, "value": 1.5},
        }
    },
    {
        "gaussian": {
            "amplitude": {"max": 5, "min": 0.0, "vary": True, "value": 1},
            "center": {"max": 7117, "min": 7113, "vary": True, "value": 7115.6},
            "fwhmg": {"max": 5.5, "min": 0.1, "vary": True, "value": 1.5},
        }
    },
    {
        "gaussian": {
            "amplitude": {"max": 5, "min": 0.0, "vary": True, "value": 1},
            "center": {"max": 7119, "min": 7115, "vary": True, "value": 7118.6},
            "fwhmg": {"max": 5.5, "min": 0.1, "vary": True, "value": 1.5},
        }
    },
    {
        "gaussian": {
            "amplitude": {"max": 5, "min": 0.0, "vary": True, "value": 1},
            "center": {"max": 7121, "min": 7117, "vary": True, "value": 7119.6},
            "fwhmg": {"max": 5.5, "min": 0.1, "vary": True, "value": 1.5},
        }
    },
    {
        "erf": {
            "amplitude": {"max": 1.3, "min": 0.1, "vary": True, "value": 0.83},
            "center": {"max": 7135, "min": 7123, "vary": True, "value": 7125},
            "sigma": {"max": 5, "min": 0.1, "vary": True, "value": 0.8},
        }
    },
]
spn.solver_model(initial_model=initial_model)

# %% [code]
spn.plot_current_metric(
    line_criteria=["r2_score"],
    bar_criteria=["mean_squared_error", "reduced_chi_square"],
)

# %% [code]
# Defining the fit model - 9
initial_model = [
    {
        "gaussian": {
            "amplitude": {"max": 5, "min": 0.0, "vary": True, "value": 1},
            "center": {"max": 7113, "min": 7110, "vary": True, "value": 7112},
            "fwhmg": {"max": 5.5, "min": 0.1, "vary": True, "value": 1.5},
        }
    },
    {
        "gaussian": {
            "amplitude": {"max": 5, "min": 0.0, "vary": True, "value": 1},
            "center": {"max": 7114, "min": 7110, "vary": True, "value": 7113.6},
            "fwhmg": {"max": 5.5, "min": 0.1, "vary": True, "value": 1.5},
        }
    },
    {
        "gaussian": {
            "amplitude": {"max": 5, "min": 0.0, "vary": True, "value": 1},
            "center": {"max": 7117, "min": 7113, "vary": True, "value": 7115.6},
            "fwhmg": {"max": 5.5, "min": 0.1, "vary": True, "value": 1.5},
        }
    },
    {
        "gaussian": {
            "amplitude": {"max": 5, "min": 0.0, "vary": True, "value": 1},
            "center": {"max": 7119, "min": 7115, "vary": True, "value": 7117.6},
            "fwhmg": {"max": 5.5, "min": 0.1, "vary": True, "value": 1.5},
        }
    },
    {
        "gaussian": {
            "amplitude": {"max": 5, "min": 0.0, "vary": True, "value": 1},
            "center": {"max": 7121, "min": 7117, "vary": True, "value": 7119.6},
            "fwhmg": {"max": 5.5, "min": 0.1, "vary": True, "value": 1.5},
        }
    },
    {
        "gaussian": {
            "amplitude": {"max": 5, "min": 0.0, "vary": True, "value": 1},
            "center": {"max": 7125, "min": 7120, "vary": True, "value": 7121.6},
            "fwhmg": {"max": 5.5, "min": 0.1, "vary": True, "value": 1.5},
        }
    },
    {
        "gaussian": {
            "amplitude": {"max": 5, "min": 0.0, "vary": True, "value": 1},
            "center": {"max": 7130, "min": 7120, "vary": True, "value": 7123.6},
            "fwhmg": {"max": 5.5, "min": 0.1, "vary": True, "value": 1.5},
        }
    },
    {
        "erf": {
            "amplitude": {"max": 1.3, "min": 0.1, "vary": True, "value": 0.83},
            "center": {"max": 7135, "min": 7123, "vary": True, "value": 7125},
            "sigma": {"max": 5, "min": 0.1, "vary": True, "value": 0.8},
        }
    },
]
spn.solver_model(initial_model=initial_model)

# %% [code]
spn.plot_current_metric(
    line_criteria=["r2_score"],
    bar_criteria=["mean_squared_error", "reduced_chi_square"],
)

# %% [code]
# Defining the fit model - 10
initial_model = [
    {
        "gaussian": {
            "amplitude": {"max": 5, "min": 0.0, "vary": True, "value": 1},
            "center": {"max": 7113, "min": 7110, "vary": True, "value": 7112},
            "fwhmg": {"max": 5.5, "min": 0.1, "vary": True, "value": 1.1},
        }
    },
    {
        "gaussian": {
            "amplitude": {"max": 5, "min": 0.0, "vary": True, "value": 1},
            "center": {"max": 7114, "min": 7110, "vary": True, "value": 7113.6},
            "fwhmg": {"max": 5.5, "min": 0.1, "vary": True, "value": 1.2},
        }
    },
    {
        "gaussian": {
            "amplitude": {"max": 5, "min": 0.0, "vary": True, "value": 1},
            "center": {"max": 7117, "min": 7113, "vary": True, "value": 7115.6},
            "fwhmg": {"max": 5.5, "min": 0.1, "vary": True, "value": 1.5},
        }
    },
    {
        "gaussian": {
            "amplitude": {"max": 5, "min": 0.0, "vary": True, "value": 1},
            "center": {"max": 7119, "min": 7115, "vary": True, "value": 7117.6},
            "fwhmg": {"max": 5.5, "min": 0.1, "vary": True, "value": 1.5},
        }
    },
    {
        "gaussian": {
            "amplitude": {"max": 5, "min": 0.0, "vary": True, "value": 1},
            "center": {"max": 7121, "min": 7117, "vary": True, "value": 7118.2},
            "fwhmg": {"max": 5.5, "min": 0.1, "vary": True, "value": 1.2},
        }
    },
    {
        "gaussian": {
            "amplitude": {"max": 5, "min": 0.0, "vary": True, "value": 1},
            "center": {"max": 7125, "min": 7120, "vary": True, "value": 7121.6},
            "fwhmg": {"max": 5.5, "min": 0.1, "vary": True, "value": 1.5},
        }
    },
    {
        "gaussian": {
            "amplitude": {"max": 5, "min": 0.0, "vary": True, "value": 1},
            "center": {"max": 7130, "min": 7120, "vary": True, "value": 7123.6},
            "fwhmg": {"max": 5.5, "min": 0.1, "vary": True, "value": 1.5},
        }
    },
    {
        "erf": {
            "amplitude": {"max": 1.3, "min": 0.1, "vary": True, "value": 0.83},
            "center": {"max": 7135, "min": 7123, "vary": True, "value": 7125},
            "sigma": {"max": 5, "min": 0.1, "vary": True, "value": 0.8},
        }
    },
]
spn.solver_model(initial_model=initial_model)

# %% [code]
spn.plot_current_metric(
    line_criteria=["r2_score"],
    bar_criteria=["mean_squared_error", "reduced_chi_square"],
)

# %% [code]
# Defining the fit model - 11
initial_model = [
    {
        "gaussian": {
            "amplitude": {"max": 5, "min": 0.0, "vary": True, "value": 1},
            "center": {"max": 7113, "min": 7110, "vary": True, "value": 7112},
            "fwhmg": {"max": 5.5, "min": 0.1, "vary": True, "value": 1.5},
        }
    },
    {
        "gaussian": {
            "amplitude": {"max": 5, "min": 0.0, "vary": True, "value": 1},
            "center": {"max": 7114, "min": 7110, "vary": True, "value": 7113.6},
            "fwhmg": {"max": 5.5, "min": 0.1, "vary": True, "value": 1.5},
        }
    },
    {
        "gaussian": {
            "amplitude": {"max": 5, "min": 0.0, "vary": True, "value": 1},
            "center": {"max": 7117, "min": 7113, "vary": True, "value": 7115.6},
            "fwhmg": {"max": 5.5, "min": 0.1, "vary": True, "value": 1.5},
        }
    },
    {
        "gaussian": {
            "amplitude": {"max": 5, "min": 0.0, "vary": True, "value": 1},
            "center": {"max": 7119, "min": 7115, "vary": False, "value": 7117.6},
            "fwhmg": {"max": 5.5, "min": 0.1, "vary": True, "value": 1.5},
        }
    },
    {
        "gaussian": {
            "amplitude": {"max": 5, "min": 0.0, "vary": True, "value": 1},
            "center": {"max": 7121, "min": 7117, "vary": True, "value": 7119.6},
            "fwhmg": {"max": 5.5, "min": 0.1, "vary": True, "value": 1.5},
        }
    },
    {
        "gaussian": {
            "amplitude": {"max": 5, "min": 0.0, "vary": True, "value": 1},
            "center": {"max": 7125, "min": 7120, "vary": True, "value": 7121.6},
            "fwhmg": {"max": 5.5, "min": 0.1, "vary": True, "value": 1.5},
        }
    },
    {
        "cgaussian": {
            "amplitude": {"max": 1.3, "min": 0.1, "vary": True, "value": 0.83},
            "center": {"max": 7135, "min": 7123, "vary": True, "value": 7125},
            "fwhmg": {"max": 5, "min": 0.1, "vary": True, "value": 0.8},
        }
    },
]
spn.solver_model(initial_model=initial_model)

# %% [code]
spn.plot_current_metric(
    line_criteria=["r2_score"],
    bar_criteria=["mean_squared_error", "reduced_chi_square"],
)

# %% [code]
# Defining the fit model - 12
initial_model = [
    {
        "gaussian": {
            "amplitude": {"max": 5, "min": 0.0, "vary": True, "value": 1},
            "center": {"max": 7113, "min": 7110, "vary": True, "value": 7112},
            "fwhmg": {"max": 5.5, "min": 0.1, "vary": True, "value": 1.5},
        }
    },
    {
        "gaussian": {
            "amplitude": {"max": 5, "min": 0.0, "vary": True, "value": 1},
            "center": {"max": 7114, "min": 7110, "vary": True, "value": 7113.6},
            "fwhmg": {"max": 5.5, "min": 0.1, "vary": True, "value": 1.5},
        }
    },
    {
        "gaussian": {
            "amplitude": {"max": 5, "min": 0.0, "vary": True, "value": 1},
            "center": {"max": 7117, "min": 7113, "vary": True, "value": 7115.6},
            "fwhmg": {"max": 5.5, "min": 0.1, "vary": True, "value": 1.5},
        }
    },
    {
        "gaussian": {
            "amplitude": {"max": 5, "min": 0.0, "vary": True, "value": 1},
            "center": {"max": 7119, "min": 7115, "vary": True, "value": 7117.6},
            "fwhmg": {"max": 5.5, "min": 0.1, "vary": True, "value": 1.5},
        }
    },
    {
        "gaussian": {
            "amplitude": {"max": 5, "min": 0.0, "vary": True, "value": 1},
            "center": {"max": 7121, "min": 7117, "vary": True, "value": 7119.6},
            "fwhmg": {"max": 5.5, "min": 0.1, "vary": True, "value": 1.5},
        }
    },
    {
        "gaussian": {
            "amplitude": {"max": 5, "min": 0.0, "vary": True, "value": 1},
            "center": {"max": 7125, "min": 7120, "vary": False, "value": 7121.6},
            "fwhmg": {"max": 5.5, "min": 0.1, "vary": False, "value": 1.5},
        }
    },
    {
        "gaussian": {
            "amplitude": {"max": 5, "min": 0.0, "vary": True, "value": 1},
            "center": {"max": 7130, "min": 7120, "vary": True, "value": 7123.6},
            "fwhmg": {"max": 5.5, "min": 0.1, "vary": True, "value": 1.5},
        }
    },
    {
        "cgaussian": {
            "amplitude": {"max": 1.3, "min": 0.1, "vary": True, "value": 0.83},
            "center": {"max": 7135, "min": 7123, "vary": True, "value": 7125},
            "fwhmg": {"max": 5, "min": 0.1, "vary": True, "value": 0.8},
        }
    },
]
spn.solver_model(initial_model=initial_model)

# %% [code]
spn.plot_current_metric(
    line_criteria=["r2_score"],
    bar_criteria=["mean_squared_error", "reduced_chi_square"],
)

# %% [code]
# Defining the fit model - 13
initial_model = [
    {
        "gaussian": {
            "amplitude": {"max": 5, "min": 0.0, "vary": True, "value": 1},
            "center": {"max": 7113, "min": 7110, "vary": True, "value": 7112},
            "fwhmg": {"max": 5.5, "min": 0.1, "vary": True, "value": 1.5},
        }
    },
    {
        "gaussian": {
            "amplitude": {"max": 5, "min": 0.0, "vary": True, "value": 1},
            "center": {"max": 7114, "min": 7110, "vary": True, "value": 7113.6},
            "fwhmg": {"max": 5.5, "min": 0.1, "vary": True, "value": 1.5},
        }
    },
    {
        "gaussian": {
            "amplitude": {"max": 5, "min": 0.0, "vary": True, "value": 1},
            "center": {"max": 7117, "min": 7113, "vary": True, "value": 7115.6},
            "fwhmg": {"max": 5.5, "min": 0.1, "vary": True, "value": 1.5},
        }
    },
    {
        "gaussian": {
            "amplitude": {"max": 5, "min": 0.0, "vary": True, "value": 1},
            "center": {"max": 7119, "min": 7115, "vary": True, "value": 7117.6},
            "fwhmg": {"max": 5.5, "min": 0.1, "vary": True, "value": 1.5},
        }
    },
    {
        "gaussian": {
            "amplitude": {"max": 5, "min": 0.0, "vary": True, "value": 1},
            "center": {"max": 7121, "min": 7117, "vary": True, "value": 7119.6},
            "fwhmg": {"max": 5.5, "min": 0.1, "vary": True, "value": 1.5},
        }
    },
    {
        "gaussian": {
            "amplitude": {"max": 5, "min": 0.0, "vary": True, "value": 1},
            "center": {"max": 7125, "min": 7120, "vary": True, "value": 7121.6},
            "fwhmg": {"max": 5.5, "min": 0.1, "vary": True, "value": 1.5},
        }
    },
    {
        "gaussian": {
            "amplitude": {"max": 5, "min": 0.0, "vary": True, "value": 1},
            "center": {"max": 7130, "min": 7120, "vary": True, "value": 7123.6},
            "fwhmg": {"max": 5.5, "min": 0.1, "vary": True, "value": 1.5},
        }
    },
    {
        "cgaussian": {
            "amplitude": {"max": 1.3, "min": 0.1, "vary": True, "value": 0.83},
            "center": {"max": 7135, "min": 7123, "vary": True, "value": 7125},
            "fwhmg": {"max": 5, "min": 0.1, "vary": True, "value": 0.8},
        }
    },
]
spn.solver_model(initial_model=initial_model)

# %% [code]
spn.plot_current_metric(
    line_criteria=["r2_score"],
    bar_criteria=["mean_squared_error", "reduced_chi_square"],
)

# %% [markdown]
### Saving XAS Data via Report

For saving the data, the **SpectraFit-Notebook-Plugin** provides various export options. The following code cell shows how to save the data as a **TOML** report with suffix `.lock`.

# %% [code]
spn.generate_report

# %% [markdown]
For saving the data as `*csv`, the following options are available:

- Exporting `peaks`, which consists of sub-type of the `peak` and its `fit` parameters
- Exporting `metrics`, which provides the corresponding `metrics` of the `fit`
- Exporting `fit`, which provides the `fit` parameters of the `spectrum`
- Exporting original `spectrum` data
- Exporting _optional_ pre-processing `spectrum` data
- Exporting actually used `spectrum` data for fitting

# %% [code]
spn.export_df_peaks
spn.export_df_metric
spn.export_df_fit
spn.export_df_org
spn.export_df_pre
spn.export_df_act

# %% [markdown]
### Changing Metric

In this example, we have reproduced for the latest best fit by replacing the plotted metrics:

1. Akaike Information Criteria (AIC) --> Mean Squared Error (MSE)
2. Bayesian Information Criteria (AIC) --> Reduced Chi Square (RC2)
3. Mean Squared Error (MSE) --> R2-Socre (R2)

# %% [code]
spn.plot_current_metric(
    line_criteria=["r2_score"],
    bar_criteria=["mean_squared_error", "reduced_chi_square"],
)

# %% [code]
df_fit_results_1 = spn.df_peaks
df_fit_results_1.head()
df_fit_results_1.to_csv("df_fit_results_1.csv")
df_fit_results_1.transpose().to_excel("df_fit_results_1.xlsx")

# %% [markdown]
#### Changing from `2Fe2C_XAS_HERFD` to `2Fe2C_DMAP_XAS_HERFD`

# %% [code]
# Fit the second XAS spectrum Fe2_C2_DMAP
spn = nb.SpectraFitNotebook(
    # Shrink the dataframes to the range of interest for the fit by using the
    # Energy column and `pandas.DataFrame.query`
    df=df_xas[(df_xas["Energy"] > 7105) & (df_xas["Energy"] < 7130)],
    x_column="Energy",
    y_column="2Fe_2C_DMAP_norm",
    fname="2Fe2C_DMAP_XAS_HERFD",
    description=DescriptionAPI(
        refs=["https://doi.org/10.1021/acs.inorgchem.2c03693"],
        project_name="SpectraFit Example XAS for 2Fe2C with DMAP",
        projectDescription="Example of SpectraFit XAS fitting for 2Fe2C with DMAP",
        projectTags=["XAS", "2Fe2C-DMAP", "HERFD"],
        authors=["Anselm W. Hahn", "Joseph Zsmobor-Pindera"],
        meta_data={
            "sample_name": "2Fe2C-DMAP",
            "sample_id": "2Fe2C-DMAP-1",
            "detection": ["Fe Kβ1,3 high-energy-resolution fluorescence detected XAS "],
            "endstation": [
                "beamline 6-2, Stanford synchrotron radiation lightsource (SSRL)",
                "beamline 9-3, Stanford synchrotron radiation lightsource (SSRL)",
            ],
            "calibration": [
                {"XAS": "First inflection point of Fe set to 7111.2 eV"},
                {"XES": "Maximum of the Kβ1,3 line of an Fe2O3 reference to 7060.6 eV"},
            ],
            "NOTICE_TO_THE_READER": (
                "The referenced material is excerpted from the ACS - Inorganic Chemistry article"
                " 'Sulfur-Ligated [2Fe-2C] Clusters as Synthetic Model Systems for Nitrogenase'"
                " by S. Yogendra et al. The original article can be found at"
                " <https://pubs.acs.org/doi/full/10.1021/acs.inorgchem.2c03693>. Permission"
                " to reuse referenced or this material must be granted by the"
                " American Chemical Society (ACS). Further permissions related"
                " to the material excerpted should be directed to the ACS."
            ),
        },
    ),
)

# %% [code]
spn.solver_model(initial_model=initial_model)

# %% [code]
spn.plot_current_metric(
    line_criteria=["r2_score"],
    bar_criteria=["mean_squared_error", "reduced_chi_square"],
)

# %% [code]
# Defining the fit model
initial_model_2 = [
    {
        "gaussian": {
            "amplitude": {"max": 5, "min": 0.0, "vary": True, "value": 1},
            "center": {"max": 7113, "min": 7110, "vary": True, "value": 7112},
            "fwhmg": {"max": 5.5, "min": 0.1, "vary": True, "value": 1.5},
        }
    },
    {
        "gaussian": {
            "amplitude": {"max": 5, "min": 0.0, "vary": True, "value": 1},
            "center": {"max": 7114, "min": 7110, "vary": True, "value": 7113.6},
            "fwhmg": {"max": 5.5, "min": 0.1, "vary": True, "value": 1.5},
        }
    },
    {
        "gaussian": {
            "amplitude": {"max": 5, "min": 0.0, "vary": True, "value": 1},
            "center": {"max": 7117, "min": 7113, "vary": True, "value": 7115.6},
            "fwhmg": {"max": 5.5, "min": 0.1, "vary": True, "value": 1.5},
        }
    },
    {
        "gaussian": {
            "amplitude": {"max": 5, "min": 0.0, "vary": True, "value": 1},
            "center": {"max": 7119, "min": 7115, "vary": True, "value": 7117.6},
            "fwhmg": {"max": 5.5, "min": 0.1, "vary": True, "value": 1.5},
        }
    },
    {
        "gaussian": {
            "amplitude": {"max": 5, "min": 0.0, "vary": True, "value": 1},
            "center": {"max": 7121, "min": 7117, "vary": True, "value": 7119.6},
            "fwhmg": {"max": 5.5, "min": 0.1, "vary": True, "value": 1.5},
        }
    },
    {
        "gaussian": {
            "amplitude": {"max": 5, "min": 0.0, "vary": True, "value": 1},
            "center": {"max": 7125, "min": 7120, "vary": True, "value": 7121.6},
            "fwhmg": {"max": 5.5, "min": 0.1, "vary": True, "value": 1.5},
        }
    },
    {
        "gaussian": {
            "amplitude": {"max": 5, "min": 0.0, "vary": True, "value": 1},
            "center": {"max": 7130, "min": 7120, "vary": True, "value": 7123.6},
            "fwhmg": {"max": 5.5, "min": 0.1, "vary": True, "value": 1.5},
        }
    },
    {
        "cgaussian": {
            "amplitude": {"max": 1.3, "min": 0.1, "vary": True, "value": 0.83},
            "center": {"max": 7135, "min": 7123, "vary": True, "value": 7125},
            "fwhmg": {"max": 7, "min": 0.1, "vary": True, "value": 0.8},
        }
    },
]
spn.solver_model(initial_model=initial_model_2)

# %% [code]
spn.plot_current_metric(
    line_criteria=["r2_score"],
    bar_criteria=["mean_squared_error", "reduced_chi_square"],
)

# %% [markdown]
As shown above, the iterative fitting process is started by calling the `solver_model` method of the `SpectraFit` object. The `solver_model` method takes only following arguments `initial_model` as input. Two types of plots are showing up:

1. The first plot shows the data, fit, and residuals
2. The second plot shows the fit metrics as a function of the iteration number

Befor switching to advanced usage, the following results will be saved to a report again.


# %% [code]
# Save the fit model for Fe2_C2_DMAP
spn.generate_report

# %% [code]
df_fit_results_2 = spn.df_peaks
df_fit_results_2.head()
df_fit_results_2.to_csv("df_fit_results_2.csv")
df_fit_results_2.transpose().to_excel("df_fit_results_2.xlsx")

# %% [markdown]
## Advanced Usage I


Comparing CLI vs. Jupyter notebook usage, we highlight the flexibility of a Jupyter-Notebook in combination with **SpectraFit**. The following code cell shows how we user-specific compares the fit results from the CLI against the fit results from the Jupyter-Notebook.

> To compare `CLI` vs. `Jupyter`, first spectrafit in the CLI mode has to be run.
>
> ```
> spectrafit xas_herfd.csv -i input.json
> ```

# %% [code]
# Loading the fitting results from CLI and Jupyter Notebook

df_cli = pd.read_csv(Path("spectrafit_results_fit.csv"))
df_jupyter = pd.read_csv(Path("fit_2Fe2C_XAS_HERFD.csv"))

# %% [markdown]
Generally, the fit results from the CLI and Jupyter-Notebook have the same target. Therefore, a comparison of the fit results is possible and should be done to ensure the precision of the fit results. The following code cell shows how to compare the fit results from the CLI and Jupyter-Notebook. Focus for the comparison is the `df_cli` and `df_jupyter` dataframes which contain the fit results from the CLI and Jupyter-Notebook, respectively. 

# %% [code]
# Compare the residuals of the CLI and Jupyter Notebook fitting results

df_describe = pd.DataFrame(
    {"CLI": df_cli["residual"], "Jupyter Notebook": df_jupyter["residual"]}
).describe()

# Add a column a row element with the absolute mean of the residuals

df_describe.loc["abs mean"] = [
    np.abs(df_cli["residual"]).mean(),
    np.abs(df_jupyter["residual"]).mean(),
]

# Add a column a row element with the absolute standard deviation of the residuals
df_describe.loc["abs std"] = [
    np.abs(df_cli["residual"]).std(),
    np.abs(df_jupyter["residual"]).std(),
]
# Drop the count row and percentiles
df_describe = df_describe.drop(["count", "25%", "50%", "75%"])
# Reorder the rows for better readability

df_describe = df_describe.reindex(
    index=["mean", "abs mean", "std", "abs std", "min", "max"]
)

# Add a column with the difference between the CLI and Jupyter Notebook residuals in percent

df_describe["Difference (%)"] = (
    (df_describe["CLI"] - df_describe["Jupyter Notebook"]) / df_describe["CLI"] * 100
)
df_describe

# %% [code]
# Print the results with 4 rounded digits for values and 2 rounded digits for the percent difference
# Round everything except the percent difference
df_rounded = df_describe
df_rounded["CLI"] = df_rounded["CLI"].round(4)
df_rounded["Jupyter Notebook"] = df_rounded["Jupyter Notebook"].round(4)
# Round the percent difference
df_rounded["Difference (%)"] = df_rounded["Difference (%)"].round(2)
df_rounded

# %% [code]
# Copy to clipboard for easy pasting into Excel
df_rounded.to_clipboard()

# %% [markdown]
## Advanced Usage II


The following code cell compares the peak positions and intensities of `df_fit_results_1` and `df_fit_results_2` by plotting the data and fit results in the same bar-plot.


Furthermore, `plotly` and _standard statistical methods_ of `NumPy` are used to compare results of `df_fit_results_1` and `df_fit_results_2` in more detail. 

The code below generate a comparison plot of the amplitude and center of two different peaks (**Fe2C2** and **Fe2C2-DMAP**) using a box plot and a bar plot. The box plot shows the distribution of the amplitude or center values for each peak, while the bar plot shows the mean amplitude or mean difference center value for each peak with error bars representing the standard error of the mean.

# %% [code]
import plotly.express as px

# %% [code]
# Horizontal bar plot of gaussian energies 1, 2, and 3 for Fe2_C2 and Fe2_C2_DMAP

df_bar = pd.DataFrame(
    {
        "Fe2_C2": [
            df_fit_results_1["gaussian_center_1"]["best_value"].values[-1],
            df_fit_results_1["gaussian_center_2"]["best_value"].values[-1],
            df_fit_results_1["gaussian_center_3"]["best_value"].values[-1],
        ],
        "Fe2_C2_DMAP": [
            df_fit_results_2["gaussian_center_1"]["best_value"].values[-1],
            df_fit_results_2["gaussian_center_2"]["best_value"].values[-1],
            df_fit_results_2["gaussian_center_3"]["best_value"].values[-1],
        ],
        "Peak": ["I", "II", "III"],
    }
)

px.bar(
    df_bar,
    y="Peak",
    x=["Fe2_C2", "Fe2_C2_DMAP"],
    title="Comparison of Fe2_C2 and Fe2_C2_DMAP",
    labels={"value": "Gaussian Energy", "variable": "Sample"},
    barmode="group",
    orientation="h",
    text_auto=True,
)

# %% [code]
# Bar plot of gaussian amplitudes 1, 2, and 3 for Fe2_C2 and Fe2_C2_DMAP
from os import name
import plotly.express as px

# Build a new dataframe for the bar plot

df_bar = pd.DataFrame(
    {
        "Fe2_C2": [
            df_fit_results_1["gaussian_amplitude_1"]["best_value"].values[-1],
            df_fit_results_1["gaussian_amplitude_2"]["best_value"].values[-1],
            df_fit_results_1["gaussian_amplitude_3"]["best_value"].values[-1],
        ],
        "Fe2_C2_DMAP": [
            df_fit_results_2["gaussian_amplitude_1"]["best_value"].values[-1],
            df_fit_results_2["gaussian_amplitude_2"]["best_value"].values[-1],
            df_fit_results_2["gaussian_amplitude_3"]["best_value"].values[-1],
        ],
        "Peak": ["I", "II", "III"],
    }
)

px.bar(
    df_bar,
    x="Peak",
    y=["Fe2_C2", "Fe2_C2_DMAP"],
    title="Comparison of 1 and 2",
    labels={"value": "Gaussian Amplitude", "variable": "Sample"},
    barmode="group",
    text_auto=True,
)

# %% [code]
import plotly.graph_objs as go
from plotly.subplots import make_subplots

# Build a new dataframe for the box plot
df_box = pd.DataFrame(
    {
        "Fe2_C2": [
            df_fit_results_1["gaussian_amplitude_1"]["best_value"].values[-1],
            df_fit_results_1["gaussian_amplitude_2"]["best_value"].values[-1],
            df_fit_results_1["gaussian_amplitude_3"]["best_value"].values[-1],
        ],
        "Fe2_C2_DMAP": [
            df_fit_results_2["gaussian_amplitude_1"]["best_value"].values[-1],
            df_fit_results_2["gaussian_amplitude_2"]["best_value"].values[-1],
            df_fit_results_2["gaussian_amplitude_3"]["best_value"].values[-1],
        ],
        "Peak": ["I", "II", "III"],
    }
)

# Create a subplot with two traces
fig = make_subplots(rows=1, cols=2, subplot_titles=("Box Plot", "Bar Plot"))

# Add the box plot trace
fig.add_trace(
    go.Box(
        y=df_box["Fe2_C2"],
        name="1",
        boxpoints="all",
        jitter=0.3,
        pointpos=-1.8,
        marker=dict(color="blue"),
        line=dict(width=1),
    ),
    row=1,
    col=1,
)

fig.add_trace(
    go.Box(
        y=df_box["Fe2_C2_DMAP"],
        name="2",
        boxpoints="all",
        jitter=0.3,
        pointpos=-1.8,
        marker=dict(color="red"),
        line=dict(width=1),
    ),
    row=1,
    col=1,
)

# Add the bar plot trace
fig.add_trace(
    go.Bar(
        x=df_box["Peak"],
        y=df_box["Fe2_C2"],
        name="Fe2C2",
        marker=dict(color="blue", opacity=0.5),
        error_y=dict(
            type="data",
            array=[df_box["Fe2_C2"].std() / np.sqrt(len(df_box["Fe2_C2"]))] * 3,
            visible=True,
            color="blue",
        ),
    ),
    row=1,
    col=2,
)

fig.add_trace(
    go.Bar(
        x=df_box["Peak"],
        y=df_box["Fe2_C2_DMAP"],
        name="Fe2C2-DMAP",
        marker=dict(color="red", opacity=0.5),
        error_y=dict(
            type="data",
            array=[df_box["Fe2_C2_DMAP"].std() / np.sqrt(len(df_box["Fe2_C2_DMAP"]))]
            * 3,
            visible=True,
            color="red",
        ),
    ),
    row=1,
    col=2,
)

# Customize the layout and annotations
fig.update_layout(
    title="Comparison of the Amplitudeof 1 and 2",
    # xaxis=dict(title="Peaks"),
    yaxis=dict(title="Gaussian Amplitude"),
    showlegend=False,
)

fig.add_annotation(
    x=0.25,
    y=df_box["Fe2_C2"].mean(),
    text=f"Mean: {df_box['Fe2_C2'].mean():.2f}",
    showarrow=False,
    font=dict(color="blue"),
)

fig.add_annotation(
    x=0.75,
    y=df_box["Fe2_C2_DMAP"].mean(),
    text=f"Mean: {df_box['Fe2_C2_DMAP'].mean():.2f}",
    showarrow=False,
    font=dict(color="red"),
)

# Set the same y-range for both subplots
fig.update_yaxes(range=[0, df_box[["Fe2_C2", "Fe2_C2_DMAP"]].max().max() * 1.3])

fig.show()
import plotly.io as pio

pio.write_image(fig, "figure_amplitude.png", width=1200, height=500, scale=4)

# %% [code]
import plotly.graph_objs as go
from plotly.subplots import make_subplots

# Build a new dataframe for the box plot
df_box = pd.DataFrame(
    {
        "Fe2_C2": [
            df_fit_results_1["gaussian_center_1"]["best_value"].values[-1],
            df_fit_results_1["gaussian_center_2"]["best_value"].values[-1],
            df_fit_results_1["gaussian_center_3"]["best_value"].values[-1],
        ],
        "Fe2_C2_DMAP": [
            df_fit_results_2["gaussian_center_1"]["best_value"].values[-1],
            df_fit_results_2["gaussian_center_2"]["best_value"].values[-1],
            df_fit_results_2["gaussian_center_3"]["best_value"].values[-1],
        ],
        "Peak": ["I", "II", "III"],
    }
)


# Calculate the standard deviation of the relative error

# Create a subplot with two traces
fig = make_subplots(rows=1, cols=2, subplot_titles=("Box Plot", "Bar Plot"))

# Add the box plot trace
fig.add_trace(
    go.Box(
        y=df_box["Fe2_C2"],
        name="1",
        boxpoints="all",
        jitter=0.3,
        pointpos=-1.8,
        marker=dict(color="blue"),
        line=dict(width=1),
    ),
    row=1,
    col=1,
)

fig.add_trace(
    go.Box(
        y=df_box["Fe2_C2_DMAP"],
        name="2",
        boxpoints="all",
        jitter=0.3,
        pointpos=-1.8,
        marker=dict(color="red"),
        line=dict(width=1),
    ),
    row=1,
    col=1,
)

# Add the bar plot trace
fig.add_trace(
    go.Bar(
        x=df_box["Peak"],
        y=df_box["Fe2_C2"],
        name="Fe2C2",
        marker=dict(color="blue", opacity=0.5),
        error_y=dict(
            type="data",
            array=[
                np.std(
                    (df_box["Fe2_C2_DMAP"] - df_box["Fe2_C2"])
                    / np.sqrt(len(df_box["Fe2_C2"]))
                )
            ]
            * 3,
            visible=True,
            color="blue",
        ),
    ),
    row=1,
    col=2,
)

fig.add_trace(
    go.Bar(
        x=df_box["Peak"],
        y=df_box["Fe2_C2_DMAP"],
        name="Fe2C2-DMAP",
        marker=dict(color="red", opacity=0.5),
        error_y=dict(
            type="data",
            array=[
                np.std(df_box["Fe2_C2_DMAP"] - df_box["Fe2_C2"])
                / np.sqrt(len(df_box["Fe2_C2_DMAP"]))
            ]
            * 3,
            visible=True,
            color="red",
        ),
    ),
    row=1,
    col=2,
)

# Customize the layout and annotations
fig.update_layout(
    title="Comparison of the Center of 1 and 2",
    # xaxis=dict(title="Peaks"),
    yaxis=dict(title="Energy Center (eV)"),
    showlegend=False,
)

fig.add_annotation(
    x=0.25,
    y=df_box["Fe2_C2"].mean(),
    text=f"Mean: {df_box['Fe2_C2'].mean():.2f}",
    showarrow=False,
    font=dict(color="blue"),
)

fig.add_annotation(
    x=0.75,
    y=df_box["Fe2_C2_DMAP"].mean(),
    text=f"Mean: {df_box['Fe2_C2_DMAP'].mean():.2f}",
    showarrow=False,
    font=dict(color="red"),
)

# Set the same y-range for both subplots
fig.update_yaxes(
    range=[
        df_box[["Fe2_C2", "Fe2_C2_DMAP"]].min().min() - 1,
        df_box[["Fe2_C2", "Fe2_C2_DMAP"]].max().max() + 1,
    ]
)


fig.show()
import plotly.io as pio

pio.write_image(fig, "figure_energy.png", width=1200, height=500, scale=4)

# %% [markdown]
## Advanced Usage III

Based on the visual similarities between `2Fe_2C_norm` and `2Fe_2C_DMAP_norm` fit, a global fit can be performed. The following code cell shows how to perform a global fit using **SpectraFit**.

# %% [code]
# Fit the first second XAS spectrum Fe2_C2 and Fe2_C2_DMAP togtether
spn = nb.SpectraFitNotebook(
    # Shrink the dataframes to the range of interest for the fit by using the
    # Energy column and `pandas.DataFrame.query`
    df=df_xas[(df_xas["Energy"] > 7105) & (df_xas["Energy"] < 7130)],
    x_column="Energy",
    # For global fitting, the y_column has to be a list of two columns at least.
    y_column=["2Fe_2C_norm", "2Fe_2C_DMAP_norm"],
    fname=f"2Fe2C_2Fe2C_DMAP_XAS_GLOBAL_FIT",
    description=DescriptionAPI(
        refs=["https://doi.org/10.1021/acs.inorgchem.2c03693"],
        project_name="SpectraFit Example XAS in the global fitting mode",
        projectDescription="Example of SpectraFit XAS global fitting for 2Fe2C and 2Fe2C-DMAP",
        projectTags=["XAS", "2Fe2C", "2Fe2C-DMAP", "HERFD", "global-fitting"],
        authors=["Anselm W. Hahn", "Joseph Zsmobor-Pindera"],
        meta_data={
            "sample_name": "2Fe2C-DMAP",
            "sample_id": "2Fe2C-DMAP-1",
            "detection": ["Fe Kβ1,3 high-energy-resolution fluorescence detected XAS "],
            "endstation": [
                "beamline 6-2, Stanford synchrotron radiation lightsource (SSRL)",
                "beamline 9-3, Stanford synchrotron radiation lightsource (SSRL)",
            ],
            "calibration": [
                {"XAS": "First inflection point of Fe set to 7111.2 eV"},
                {"XES": "Maximum of the Kβ1,3 line of an Fe2O3 reference to 7060.6 eV"},
            ],
            "NOTICE_TO_THE_READER": (
                "The referenced material is excerpted from the ACS - Inorganic Chemistry article"
                " 'Sulfur-Ligated [2Fe-2C] Clusters as Synthetic Model Systems for Nitrogenase'"
                " by S. Yogendra et al. The original article can be found at"
                " <https://pubs.acs.org/doi/full/10.1021/acs.inorgchem.2c03693>. Permission"
                " to reuse referenced or this material must be granted by the"
                " American Chemical Society (ACS). Further permissions related"
                " to the material excerpted should be directed to the ACS."
            ),
        },
    ),
)

# %% [code]
# Defining the fit model
initial_model_2 = [
    # 1st peak
    {
        "gaussian": {
            "amplitude": {"max": 5, "min": 0.0, "vary": True, "value": 1},
            "center": {"max": 7113, "min": 7110, "vary": True, "value": 7112},
            "fwhmg": {"max": 5.5, "min": 0.1, "vary": True, "value": 1.5},
        }
    },
    # 2nd peak
    {
        "gaussian": {
            "amplitude": {"max": 5, "min": 0.0, "vary": True, "value": 1},
            "center": {"max": 7114, "min": 7110, "vary": True, "value": 7113.6},
            "fwhmg": {"max": 5.5, "min": 0.1, "vary": True, "value": 1.5},
        }
    },
    # 3rd peak
    {
        "gaussian": {
            "amplitude": {"max": 5, "min": 0.0, "vary": True, "value": 1},
            "center": {"max": 7117, "min": 7111, "vary": True, "value": 7115.6},
            "fwhmg": {"max": 5.5, "min": 0.1, "vary": True, "value": 1.5},
        }
    },
    # 4th peak
    {
        "gaussian": {
            "amplitude": {"max": 5, "min": 0.0, "vary": True, "value": 1},
            "center": {"max": 7118, "min": 7113, "vary": True, "value": 7116.6},
            "fwhmg": {"max": 5.5, "min": 0.1, "vary": True, "value": 1.5},
        }
    },
    # 5th peak
    {
        "gaussian": {
            "amplitude": {"max": 5, "min": 0.0, "vary": True, "value": 1},
            "center": {"max": 7121, "min": 7118, "vary": True, "value": 7118.6},
            "fwhmg": {"max": 3.5, "min": 0.1, "vary": True, "value": 1.5},
        }
    },
    # 6th peak
    {
        "gaussian": {
            "amplitude": {"max": 4, "min": 0.1, "vary": True, "value": 1},
            "center": {"max": 7125, "min": 7117, "vary": True, "value": 7120.6},
            "fwhmg": {"max": 3.5, "min": 0.1, "vary": True, "value": 1.5},
        }
    },
    # 7th peak
    {
        "gaussian": {
            "amplitude": {"max": 5, "min": 0.1, "vary": True, "value": 1},
            "center": {"max": 7125, "min": 7118, "vary": True, "value": 7121.6},
            "fwhmg": {"max": 3.5, "min": 0.1, "vary": True, "value": 1.5},
        }
    },
    # 8th peak
    {
        "gaussian": {
            "amplitude": {"max": 5, "min": 0.1, "vary": True, "value": 1},
            "center": {"max": 7125, "min": 7119, "vary": True, "value": 7121.6},
            "fwhmg": {"max": 3.5, "min": 0.1, "vary": True, "value": 1.5},
        }
    },
    # 9th peak
    {
        "cgaussian": {
            "amplitude": {"max": 4, "min": 0.1, "vary": True, "value": 0.83},
            "center": {"max": 7135, "min": 7117, "vary": True, "value": 7121},
            "fwhmg": {"max": 7, "min": 0.2, "vary": True, "value": 1},
        }
    },
]
spn.solver_model(initial_model=initial_model_2)

# %% [code]
spn.plot_current_metric(
    line_criteria=["r2_score"],
    bar_criteria=["mean_squared_error", "reduced_chi_square"],
)

# %% [code]
spn.generate_report

# %% [code]
df_fit_results_global = spn.df_peaks
df_fit_results_global.head()
df_fit_results_global.to_csv("df_fit_results_global.csv")
df_fit_results_global.transpose().to_excel("df_fit_results_global.xlsx")
